# Supplementary material for: Epigenome-wide meta-analysis of blood DNA methylation and its association with subcortical volumes: findings from the ENIGMA Epigenetics Working Group
Source: Mol Psychiatry. 2019 Dec 6;26(8):3884–95. doi: 10.1038/s41380-019-0605-z (PMC8550939; doi:10.1038/s41380-019-0605-z)
Supplement: Supplementary file 3 — Supplementary Table 1 [file 41380_2019_605_MOESM3_ESM.xlsx]

## Sheet: ENIGMA sample
Supplementary Table 1: Characteristics of the samples.
Cohort	Study design	Total N (after QC)	Number of patients
IMAS	Case-Control (Healthy controls, AD, MCl)	77	40
SYS	Population-based	381	n/a
NTR	Population-based Twin Study	220	n/a
MPIP	Case-control (Healthy controls, MDD)	557	191
PAFIP	Case-control (Healthy controls, SCZ)	46	0
QTIM	Population-based Twin Study	105	n/a
ImaGene	Case-control (Healthy controls,AD, MCI, PD)	188	52
LBC1936	Population-based	514	n/a
IMAGEN	Population-based	1044	n/a
OATS	Population-based Twin Study	151	n/a
UMCU	Case-control (Healthy controls, SCZ)	54	14
Total		3337
