# Supplementary material for: Epigenome-wide meta-analysis of blood DNA methylation and its association with subcortical volumes: findings from the ENIGMA Epigenetics Working Group
Source: Mol Psychiatry. 2019 Dec 6;26(8):3884–95. doi: 10.1038/s41380-019-0605-z (PMC8550939; doi:10.1038/s41380-019-0605-z)
Supplement: Supplementary file 4 — Supplementary Table 2 [file 41380_2019_605_MOESM4_ESM.xlsx]

## Sheet: EWAS hippocampus
Supplementary Table 2: EWAS meta-analysis results: findings for hippocampus volume (at p< 5x10-4)
Probe_ID	#chrom	chromStart	chromEnd	Mhippo	Mthal	Maccumb	UCSC_RefGene_Name	UCSC_RefGene_Accession	UCSC_RefGene_Group	UCSC_CpG_Islands_Name	Relation_to_UCSC_CpG_Island
cg17858098	chr19	39318588	39318589	4.44035e-08	0.0238663	0.782882	ECH1	NM_001398	Body	chr19:39322264-39322574	N_Shelf
cg26927218	chr17	79054043	79054044	6.54708e-08	0.00570288	0.778544	BAIAP2	NM_017450;NM_006340;NM_001144888;NM_017451	Body;Body;Body;Body	chr17:79051892-79052534	S_Shore
cg10120897	chr16	88498131	88498132	2.7749e-07	0.11633	0.407238	ZNF469	NM_001127464	Body	chr16:88498100-88498825	Island
cg19026621	chr1	249106515	249106516	4.51683e-07	0.00623333	0.743835	SH3BP5L	NM_030645	Body	chr1:249106095-249106517	Island
cg01884989	chr15	36813158	36813159	8.53433e-07	0.620995	0.875535	0	0	0	0	0
cg01237056	chr22	43739992	43739993	3.2429e-06	0.531792	0.540732	SCUBE1	NM_173050	TSS1500	chr22:43738882-43740285	Island
cg25221975	chr3	13663443	13663444	3.28599e-06	0.212483	0.153966	FBLN2	NM_001165035;NM_001998;NM_001004019	Body;Body;Body	0	0
cg06961439	chr7	149570036	149570037	3.52748e-06	0.0954473	0.969156	ATP6V0E2; LOC401431	NM_145230;NM_001100592;NR_027040	TSS200;TSS200;Body	chr7:149570366-149571272	N_Shore
cg00161124	chr1	234366259	234366260	6.71866e-06	0.00498804	0.688084	SLC35F3	NM_173508	Body	chr1:234367135-234367496	N_Shore
cg06767326	chr13	114126797	114126798	8.8511e-06	0.820204	0.623428	DCUN1D2	NM_001014283	Body	0	0
cg06390077	chr7	141385141	141385142	1.29579e-05	0.670699	0.158772	KIAA1147	NM_001080392	Body	0	0
cg17526311	chr7	139336417	139336418	1.38121e-05	1.66555e-05	0.521621	HIPK2	NM_001113239;NM_022740	Body;Body	0	0
cg05986374	chr7	157608596	157608597	1.57882e-05	0.401301	0.047019	PTPRN2	NM_002847;NM_130842;NM_130843	Body;Body;Body	chr7:157612036-157612316	N_Shelf
cg10281509	chr2	45238442	45238443	1.72178e-05	0.788966	0.660997	0	0	0	chr2:45240372-45241579	N_Shore
cg12082325	chr19	9945909	9945910	1.95557e-05	0.242533	0.0620991	PIN1	NM_006221	TSS200	chr19:9945505-9946389	Island
cg23298047	chr15	30261417	30261418	2.16312e-05	0.00518506	0.00600721	0	0	0	chr15:30260495-30261394	S_Shore
cg08536911	chr16	83999182	83999183	2.55099e-05	0.138262	0.501203	OSGIN1	NM_182981;NM_182980;NM_013370	Body;Body;Body	chr16:83998884-83999139	S_Shore
cg13078140	chr4	20255081	20255082	2.58589e-05	0.410123	0.131255	SLIT2	NM_004787	TSS200	chr4:20253276-20256868	Island
cg21873817	chr4	175139240	175139241	2.60841e-05	0.246594	0.134484	0	0	0	chr4:175135259-175135496	S_Shelf
cg03475843	chr11	68529096	68529097	2.65175e-05	0.879607	0.702372	CPT1A	NM_001876;NM_001031847	Body;Body	0	0
cg08674415	chr16	34430905	34430906	2.6725e-05	0.319976	0.747667	0	0	0	chr16:34430775-34431004	Island
cg27527018	chr7	149570040	149570041	2.68416e-05	0.316813	0.676983	ATP6V0E2; LOC401431	NM_145230;NM_001100592;NR_027040	TSS200;TSS200;Body	chr7:149570366-149571272	N_Shore
cg16362133	chr12	51420473	51420474	3.21951e-05	0.00783313	0.319704	SLC11A2	NM_000617	TSS1500	chr12:51419640-51420347	S_Shore
cg26598152	chr16	69760928	69760929	3.22179e-05	0.534619	0.335694	NQO1	NM_001025433;NM_000903;NM_001025434	TSS1500;TSS1500;TSS1500	chr16:69760293-69760506	S_Shore
cg03693861	chr2	33701284	33701285	3.2943e-05	0.323343	0.16027	RASGRP3	NM_170672;NM_001139488	5'UTR;TSS200	0	0
cg24606533	chr1	56973115	56973116	3.35166e-05	0.623538	0.00770738	PPAP2B	NM_177414;NM_003713	Body;Body	0	0
cg26721193	chr8	93114950	93114951	3.35597e-05	0.401494	0.699102	0	0	0	chr8:93114056-93115979	Island
cg11544522	chr15	70828096	70828097	3.41345e-05	0.588719	0.300639	0	0	0	0	0
cg23279355	chr5	78985592	78985593	3.43682e-05	0.641748	0.673122	CMYA5	NM_153610	TSS200	0	0
cg23288059	chr14	38724944	38724945	3.45434e-05	0.118441	0.418539	CLEC14A	NM_175060	1stExon	chr14:38724254-38725537	Island
cg04317051	chr15	57599595	57599596	3.47147e-05	0.021551	0.79148	LOC283663	NR_024433	Body	chr15:57598538-57599313	S_Shore
cg14329026	chr20	35274941	35274942	3.61058e-05	0.00519454	0.700651	SLA2	NM_032214;NM_175077	TSS1500;TSS1500	0	0
cg27390061	chr8	142200020	142200021	3.63502e-05	0.0164063	0.344671	DENND3	NM_014957	Body	0	0
cg03552151	chr20	33103583	33103584	3.79903e-05	0.734591	0.571609	DYNLRB1	NM_014183	TSS1500	chr20:33104112-33104543	N_Shore
cg10937494	chr17	80195100	80195101	3.82124e-05	0.308102	0.0597946	SLC16A3	NM_004207;NM_001042423;NM_001042422	Body;Body;Body	chr17:80195043-80195866	Island
cg06977014	chr7	87288184	87288185	3.87747e-05	0.75832	0.800754	RUNDC3B; ABCB1	NM_001134406;NM_000927;NM_001134405;NM_138290	Body;5'UTR;Body;Body	0	0
cg07035442	chr17	81028481	81028482	3.92359e-05	0.0398889	0.282916	0	0	0	0	0
cg11985754	chr4	1214965	1214966	4.0179e-05	0.676818	0.547676	CTBP1	NM_001328;NM_001012614	Body;Body	chr4:1218943-1219718	N_Shelf
cg05250061	chr4	184162280	184162281	4.04501e-05	0.355004	0.301627	WWC2	NM_024949	Body	0	0
cg22709362	chr1	44793579	44793580	4.592e-05	0.0161646	0.527846	ERI3	NM_024066	Body	0	0
cg27438832	chr17	77919434	77919435	4.65845e-05	0.224627	0.362375	TBC1D16	NM_019020	Body	chr17:77917587-77917885	S_Shore
cg07019438	chr14	34419546	34419547	4.69265e-05	0.172987	0.429607	EGLN3	NM_022073	Body	chr14:34419508-34420438	Island
cg23227851	chr3	42633273	42633274	4.81949e-05	0.188263	0.178202	SS18L2	NM_016305	Body	chr3:42632164-42632667	S_Shore
cg21455600	chr7	66096805	66096806	4.90143e-05	0.000348027	0.966888	KCTD7	NM_001167961;NM_153033	Body;Body	chr7:66093348-66094174	S_Shelf
cg25149677	chr21	15755451	15755452	5.05825e-05	0.00506662	0.053738	HSPA13	NM_006948;NM_006948	5'UTR;1stExon	chr21:15755371-15756086	Island
cg05769349	chr12	114847042	114847043	5.45256e-05	0.498286	0.319116	TBX5	NM_080717;NM_000192	TSS1500;TSS1500	chr12:114845861-114847650	Island
cg05890785	chr19	53811703	53811704	5.48202e-05	0.00608581	0.298237	0	0	0	chr19:53811620-53812011	Island
cg01474544	chr6	4774792	4774793	5.53842e-05	0.998827	0.671874	CDYL	NR_026590	Body	chr6:4775131-4777550	N_Shore
cg12334871	chr5	149993971	149993972	5.69643e-05	0.0812571	0.793844	SYNPO	NM_001166208	5'UTR	0	0
cg01889899	chr15	101922827	101922828	5.72515e-05	0.310493	0.299902	PCSK6	NM_138324;NM_002570;NM_138323;NM_138325;NM_138320;NM_138319;NM_138321	Body;Body;Body;Body;Body;Body;Body	0	0
cg21235987	chr9	133853433	133853434	5.81159e-05	0.0147757	0.936839	0	0	0	0	0
cg03458455	chr6	167026505	167026506	6.1898e-05	0.00312088	0.260436	RPS6KA2	NM_021135;NM_001006932	Body;Body	0	0
cg15776355	chr12	7245890	7245891	6.38081e-05	0.284057	0.792345	C1R	NM_001733	TSS1500	0	0
cg19247841	chr4	48485301	48485302	6.64366e-05	0.0651837	0.37999	SLC10A4	NM_152679	TSS200	chr4:48485362-48486473	N_Shore
cg24035299	chr1	65883251	65883252	7.04122e-05	0.286562	0.0610033	0	0	0	chr1:65885856-65886704	N_Shelf
cg24494967	chr13	60738283	60738284	7.11738e-05	0.276175	0.80266	DIAPH3	NM_001042517	TSS200	chr13:60737660-60738285	Island
cg01128412	chr2	242787064	242787065	7.17559e-05	0.0362583	0.971435	0	0	0	chr2:242787133-242787414	N_Shore
cg05547853	chr5	180236251	180236252	7.2385e-05	0.382435	0.672796	MGAT1	NM_001114618;NM_001114617	5'UTR;5'UTR	chr5:180236992-180238209	N_Shore
cg10838260	chr16	88110197	88110198	7.27752e-05	0.552462	0.795236	BANP	NM_017869;NM_079837	Body;Body	chr16:88109923-88110535	Island
cg04304450	chr22	43525430	43525431	7.30377e-05	0.0407166	0.151652	BIK	NM_001197	3'UTR	0	0
cg16481791	chr17	72436361	72436362	7.37081e-05	0.799535	0.701437	GPRC5C	NM_018653;NM_022036	Body;Body	0	0
cg06690548	chr4	139162808	139162809	7.46516e-05	0.00126653	0.104721	SLC7A11	NM_014331	Body	0	0
cg12350592	chr17	42031239	42031240	7.59897e-05	0.829595	0.0353804	PYY	NM_004160	5'UTR	chr17:42030173-42030941	S_Shore
cg08244262	chr21	42797939	42797940	7.89341e-05	0.000166708	0.85185	MX1	NM_002462;NM_001144925	TSS200;5'UTR	chr21:42798146-42798884	N_Shore
cg22307230	chr13	40229779	40229780	8.0617e-05	0.099255	0.878387	COG6	NR_026745;NM_001145079;NM_020751;NM_001145079;NM_020751	Body;1stExon;1stExon;5'UTR;5'UTR	chr13:40229743-40230181	Island
cg00139947	chr8	144403371	144403372	8.22496e-05	0.744538	0.280048	TOP1MT	NM_052963	Body	chr8:144403266-144403524	Island
cg10824259	chr6	11252262	11252263	8.46735e-05	0.727562	0.679183	NEDD9	NM_001142393	Body	0	0
cg19199865	chr12	25216962	25216963	8.61675e-05	0.0325542	0.325407	LRMP	NM_006152	5'UTR	0	0
cg10113589	chr10	98118853	98118854	8.65838e-05	0.547292	0.156223	OPALIN	NM_033207;NM_001040103;NM_001040102;NM_033207;NM_001040103;NM_001040102	1stExon;5'UTR;1stExon;5'UTR;1stExon;5'UTR	0	0
cg07010340	chr1	2442011	2442012	8.68099e-05	0.148404	0.298395	PANK4	NM_018216	Body	chr1:2439797-2440022	S_Shore
cg17302461	chr19	31851721	31851722	8.98915e-05	0.3721	0.235063	0	0	0	chr19:31847946-31848209	S_Shelf
cg20550677	chr22	43506316	43506317	9.31685e-05	8.54749e-05	0.0246947	BIK	NM_001197	TSS1500	chr22:43506500-43507610	N_Shore
cg18574463	chr11	85955765	85955766	9.39814e-05	0.130705	0.673463	EED	NM_152991;NM_003797	TSS200;TSS200	chr11:85955808-85956517	N_Shore
cg23735682	chr4	165979201	165979202	9.51326e-05	0.24667	0.0826284	TRIM75	NM_001105575	TSS1500	0	0
cg02212836	chr6	6589074	6589075	9.58565e-05	0.252313	0.769193	LY86; LOC285780	NM_004271;NR_026970	1stExon;Body	0	0
cg07195508	chr1	67390934	67390935	0.000100689	0.072338	0.715315	MIER1; WDR78	NM_020948;NM_024763;NM_001077702;NM_001146111;NM_001146113;NM_001077703;NM_001146112;NM_001077700;NM_207014;NM_001146110	5'UTR;TSS1500;5'UTR;5'UTR;5'UTR;Body;5'UTR;Body;TSS1500;5'UTR	chr1:67390468-67391109	Island
cg06290476	chr15	28422143	28422144	0.000104537	0.026144	0.0282555	HERC2	NM_004667	Body	0	0
cg00480142	chr12	96046742	96046743	0.000105091	0.00872552	0.0504511	0	0	0	0	0
cg03432338	chr1	231176984	231176985	0.00010546	0.0121287	0.9577	FAM89A	NM_198552	TSS1500	chr1:231176785-231177009	Island
cg18858144	chr20	35972956	35972957	0.000107206	0.574942	0.561124	SRC	NM_005417	TSS200	chr20:35974177-35974913	N_Shore
cg26823989	chr1	87380672	87380673	0.000107288	0.000225016	0.936928	SEP15; HS2ST1	NM_004261;NM_001134492;NM_012262;NM_001134492;NM_203341;NM_012262	TSS1500;1stExon;5'UTR;5'UTR;TSS1500;1stExon	chr1:87380162-87381214	Island
cg00611789	chr5	78985431	78985432	0.000107674	0.799548	0.797657	CMYA5	NM_153610	TSS1500	0	0
cg19047404	chr4	99828023	99828024	0.000108328	0.543093	0.908909	EIF4E	NM_001130678;NM_001968;NM_001130679	Body;Body;Body	0	0
cg15896560	chr1	245867617	245867618	0.000109167	0.163933	0.360023	0	0	0	0	0
cg13485052	chr3	130745650	130745651	0.000110266	0.532689	0.933009	NEK11; ASTE1	NM_024800;NM_001146003;NM_145910;NM_014065	TSS200;TSS200;TSS200;TSS200	chr3:130745388-130745840	Island
cg20064006	chr1	942329	942330	0.000110998	0.0753694	0.314068	0	0	0	0	0
cg19967492	chr18	28622200	28622201	0.000111844	0.884372	0.436912	DSC3	NM_024423;NM_001941	Body;Body	chr18:28621489-28623117	Island
cg20713174	chr2	239048352	239048353	0.000112267	0.311288	0.393067	KLHL30	NM_198582	5'UTR	chr2:239048071-239048454	Island
cg26927516	chr7	97735498	97735499	0.000114863	0.473461	0.616338	LMTK2	NM_014916	TSS1500	chr7:97736035-97736854	N_Shore
cg18426842	chr11	18816255	18816256	0.000115862	0.0424315	0.0782588	0	0	0	chr11:18812572-18814079	S_Shelf
cg19635505	chr14	20903554	20903555	0.000116988	0.440889	0.287206	KLHL33	NM_001109997	5'UTR	chr14:20903395-20903720	Island
cg18537454	chr10	22623212	22623213	0.000117632	0.935505	0.721116	0	0	0	chr10:22623350-22625875	N_Shore
cg03077533	chr2	121107325	121107326	0.00011971	0.00108348	0.0457856	INHBB	NM_002193	Body	chr2:121106946-121107536	Island
cg02690316	chr19	47249517	47249518	0.000121093	0.250179	0.594561	FKRP; STRN4	NM_001039885;NM_024301;NM_013403;NM_001039877	5'UTR;5'UTR;1stExon;1stExon	chr19:47248749-47249948	Island
cg07758428	chr11	68193549	68193550	0.000122278	0.97542	0.188938	LRP5	NM_002335	Body	chr11:68192510-68192798	S_Shore
cg12861771	chr15	76442476	76442477	0.000124188	0.0170754	0.933645	C15orf27	NM_152335	Body	0	0
cg04060075	chr10	2667076	2667077	0.000124236	0.543263	0.0830893	0	0	0	0	0
cg04260065	chr6	44764631	44764632	0.000124272	0.670592	0.70975	0	0	0	0	0
cg18730873	chr15	61462794	61462795	0.000125087	0.944534	0.864166	RORA	NM_134261	Body	0	0
cg06846186	chr1	109205473	109205474	0.000126199	0.829095	0.0980908	C1orf59	NM_144584	TSS1500	chr1:109203593-109204378	S_Shore
cg25163076	chr22	18531591	18531592	0.000129386	0.0411784	0.532642	0	0	0	chr22:18531215-18531504	S_Shore
cg00450164	chr1	209930126	209930127	0.000130519	0.248219	0.837668	TRAF3IP3	NM_025228	5'UTR	0	0
cg00751156	chr15	41522898	41522899	0.000131077	0.0994883	0.778447	CHP; EXD1	NM_007236;NM_152596	TSS1500;TSS200	chr15:41522828-41523732	Island
cg06188083	chr10	91093004	91093005	0.000132353	0.266884	0.185275	IFIT3	NM_001549;NM_001031683	Body;Body	0	0
cg13165140	chr6	32813521	32813522	0.000133066	0.506422	0.791139	TAP1; PSMB8	NM_000593;NM_004159	Body;TSS1500	chr6:32811494-32811839	S_Shore
cg02992118	chr16	88470786	88470787	0.00013319	0.57527	0.848725	0	0	0	0	0
cg00306893	chr3	168726716	168726717	0.000133691	0.272892	0.525581	0	0	0	0	0
cg09278187	chr1	42644032	42644033	0.000135058	0.331857	0.390431	FOXJ3	NM_014947	3'UTR	0	0
cg27507254	chr1	43206036	43206037	0.00013537	0.732815	0.519906	CLDN19	NM_148960;NM_001123395	TSS200;TSS200	chr1:43204115-43204323	S_Shore
cg12786452	chr17	62309293	62309294	0.000138438	0.420003	0.639134	TEX2	NM_018469	5'UTR	0	0
cg10692467	chr3	50313020	50313021	0.000141424	0.327298	0.167545	SEMA3B	NM_001005914;NM_004636	Body;Body	chr3:50312687-50314419	Island
cg20298098	chr4	48019554	48019555	0.000144394	0.434105	0.159913	NIPAL1	NM_207330	Body	chr4:48018490-48019381	S_Shore
cg07571337	chr10	93805843	93805844	0.000145481	0.302936	0.862152	0	0	0	chr10:93805512-93805845	Island
cg25582398	chr5	1217742	1217743	0.000148587	0.316535	0.245039	SLC6A19	NM_001003841	Body	chr5:1218487-1218704	N_Shore
cg06987348	chr5	91715141	91715142	0.000149266	0.669403	0.86111	0	0	0	0	0
cg11211263	chr1	226739901	226739902	0.0001512	0.184186	0.091503	C1orf95	NM_001003665	Body	chr1:226736354-226737412	S_Shelf
cg10773982	chr1	201438106	201438107	0.000154012	0.0285702	0.0621907	PHLDA3	NM_012396;NM_012396	1stExon;5'UTR	chr1:201437519-201438648	Island
cg01642579	chr16	4746989	4746990	0.00015522	0.0759321	0.175554	ANKS3	NM_133450	3'UTR	chr16:4743043-4744231	S_Shelf
cg01476678	chr5	176270730	176270731	0.0001575	0.0669774	0.329004	UNC5A	NM_133369	Body	0	0
cg24787865	chr11	47042655	47042656	0.000162104	0.00342119	0.998668	C11orf49	NM_001003677;NM_024113;NM_001003676;NM_001003678	Body;Body;Body;Body	0	0
cg23696432	chr19	45150725	45150726	0.000164058	0.322595	0.148316	PVR	NM_006505;NM_001135770;NM_001135769;NM_001135768	Body;Body;Body;Body	chr19:45150371-45150834	Island
cg14272175	chr3	58318960	58318961	0.00016641	0.572188	0.50656	PXK	NM_017771	Body	chr3:58318398-58319192	Island
cg21340815	chr11	1025253	1025254	0.000166537	0.435706	0.68278	MUC6	NM_005961	Body	chr11:1024746-1025359	Island
cg26486441	chr16	1255458	1255459	0.000166628	0.338555	0.0277373	CACNA1H	NM_021098;NM_001005407	Body;Body	chr16:1254108-1254375	S_Shore
cg23707493	chr10	93557971	93557972	0.000167286	0.0927488	0.281006	TNKS2	NM_025235	TSS200	chr10:93557970-93558699	Island
cg10215817	chr1	46806136	46806137	0.000167873	0.911517	0.31181	NSUN4	NM_199044	TSS1500	chr1:46806339-46806836	N_Shore
cg07387634	chr1	95006321	95006322	0.000168055	0.267829	0.814134	F3	NM_001993	Body	chr1:95006837-95008051	N_Shore
cg11594683	chr17	80886909	80886910	0.000169617	0.623348	0.890144	TBCD	NM_005993	Body	chr17:80886863-80887390	Island
cg00224465	chr3	42817797	42817798	0.000169622	0.0140983	0.479105	0	0	0	chr3:42814567-42814893	S_Shelf
cg17772028	chr20	61806651	61806652	0.000176262	0.204739	0.0479257	0	0	0	chr20:61806254-61810867	Island
cg16886828	chr19	5032662	5032663	0.000178374	0.721063	0.350535	KDM4B	NM_015015	5'UTR	chr19:5032461-5033099	Island
cg22353369	chr8	128972450	128972451	0.000178427	0.0625288	0.127235	MIR1205; PVT1	NR_031610;NR_003367	TSS1500;Body	0	0
cg21597152	chr20	3644719	3644720	0.000178644	0.000448433	0.147458	GFRA4	NM_145762;NM_022139	TSS1500;TSS1500	chr20:3641130-3642114	S_Shelf
cg00220335	chr5	1343783	1343784	0.000179775	0.011422	0.068755	CLPTM1L	NM_030782	Body	chr5:1344545-1345469	N_Shore
cg02160807	chr7	71205691	71205692	0.000179863	0.369447	0.367485	0	0	0	0	0
cg10858623	chr5	1538119	1538120	0.000182619	0.0527904	0.640447	0	0	0	0	0
cg08196642	chr5	138515408	138515409	0.000182941	0.269088	0.353042	SIL1	NM_001037633;NM_022464	5'UTR;5'UTR	0	0
cg12969193	chr2	176988504	176988505	0.000188342	0.660815	0.943617	HOXD9	NM_014213	Body	chr2:176989337-176989587	N_Shore
cg10004780	chr2	131722307	131722308	0.000189618	0.117862	0.111633	ARHGEF4	NM_032995;NM_015320	Body;Body	chr2:131720819-131721867	S_Shore
cg09539395	chr16	20796388	20796389	0.000191135	0.766196	0.187978	ACSM3; ERI2	NM_005622;NM_080663;NM_202000	Body;Body;Body	0	0
cg01616876	chr12	113544927	113544928	0.000192953	0.668952	0.831513	RASAL1	NM_004658	Body	chr12:113541697-113542086	S_Shelf
cg03430864	chr19	11098500	11098501	0.000193184	0.439356	0.169528	SMARCA4	NM_001128846;NM_001128848;NM_001128844;NM_003072;NM_001128847;NM_001128849;NM_001128845	Body;Body;Body;Body;Body;Body;Body	chr19:11098395-11098609	Island
cg10238445	chr10	126256258	126256259	0.000194138	0.578957	0.432862	LHPP	NM_022126;NM_001167880	Body;Body	0	0
cg05828191	chr16	75019382	75019383	0.000194417	0.0320292	0.0480309	WDR59	NM_030581	TSS1500	chr16:75018396-75019245	S_Shore
cg23744644	chr11	120473324	120473325	0.000194881	0.768875	0.341725	0	0	0	0	0
cg19519630	chr1	3617885	3617886	0.000196509	0.0345641	0.0240708	TP73	NM_001126240;NM_005427;NM_001126242;NM_001126241	Body;Body;Body;Body	0	0
cg09518441	chr19	2216725	2216726	0.000199648	0.348962	0.0991269	DOT1L	NM_032482	Body	chr19:2216346-2216741	Island
cg21782977	chr18	9136602	9136603	0.000203294	0.355301	0.515408	ANKRD12	NM_001083625;NM_015208	TSS200;TSS200	chr18:9136088-9137594	Island
cg05511689	chr6	71123154	71123155	0.00020364	0.320372	0.582657	FAM135A	NM_001105531;NM_020819;NM_020819;NM_001105531	1stExon;1stExon;5'UTR;5'UTR	chr6:71122892-71123820	Island
cg16971889	chr20	5584137	5584138	0.000204498	0.330439	0.28427	RP5-1022P6.2	NM_019593	Body	0	0
cg26187308	chr8	70947440	70947441	0.000206857	0.0157785	0.428939	0	0	0	chr8:70946890-70947299	S_Shore
cg08669718	chr4	121568	121569	0.000208471	0.24122	0.398161	ZNF718	NM_001039127	Body	chr4:124332-124841	N_Shelf
cg20497627	chr2	55496490	55496491	0.000209769	0.214229	0.705391	MTIF2	NM_001005369;NM_002453	TSS200;TSS200	chr2:55496073-55496565	Island
cg05964133	chr11	127643816	127643817	0.000211269	0.409895	0.00959786	0	0	0	0	0
cg02837111	chr19	7660657	7660658	0.00021181	0.150085	0.0630463	KIAA1543	NM_020902;NM_001080429	TSS200;TSS200	chr19:7660572-7661594	Island
cg14939641	chr19	11043850	11043851	0.000212107	0.00552398	0.324035	0	0	0	chr19:11038956-11040285	S_Shelf
cg11355849	chr2	54903054	54903055	0.000212535	0.228497	0.663419	0	0	0	0	0
cg02030697	chr11	12695497	12695498	0.00021475	0.548894	0.118521	TEAD1	NM_021961	TSS1500	chr11:12695414-12696981	Island
cg03487637	chr11	45940038	45940039	0.000215142	0.0161861	0.885473	PEX16	NM_057174;NM_004813	TSS1500;TSS1500	chr11:45939296-45940141	Island
cg00835021	chr16	74749007	74749008	0.000216668	0.120206	0.985331	FA2H	NM_024306	Body	chr16:74752697-74752910	N_Shelf
cg14476101	chr1	120255992	120255993	0.000217308	0.000587985	0.549224	PHGDH	NM_006623	Body	chr1:120254844-120255499	S_Shore
cg26522946	chr10	70847349	70847350	0.000217357	0.626329	0.579308	SRGN	NM_002727	TSS1500	0	0
cg24621972	chr2	223160175	223160176	0.000218256	0.335725	0.171335	PAX3	NM_181458;NM_181461;NM_000438;NM_181459;NM_181460;NM_013942;NM_181457;NM_001127366	Body;Body;Body;Body;Body;Body;Body;Body	chr2:223159725-223160487	Island
cg13845302	chr1	226249852	226249853	0.000218848	0.212926	0.780827	LOC440926; H3F3A	NR_002315;NM_002107	TSS1500;TSS1500	chr1:226249457-226251457	Island
cg01083884	chr13	113641411	113641412	0.000222505	0.051601	0.786339	MCF2L	NM_001112732;NM_024979	Body;Body	0	0
cg01565083	chr17	80042523	80042524	0.000223917	0.00206044	0.0333357	FASN	NM_004104	Body	chr17:80041051-80041466	S_Shore
cg24594956	chr15	65592972	65592973	0.000226327	0.0872887	0.621598	0	0	0	chr15:65594415-65594649	N_Shore
cg17417049	chr13	114817960	114817961	0.000229681	0.878817	0.0817087	RASA3	NM_007368	Body	chr13:114813942-114814457	S_Shelf
cg15745205	chr8	1957007	1957008	0.000234167	0.457333	0.331107	0	0	0	chr8:1956926-1957177	Island
cg16164619	chr12	57871854	57871855	0.00023492	0.442232	0.569516	ARHGAP9	NM_032496;NM_001080157;NM_001080156	Body;Body;TSS200	chr12:57869075-57870182	S_Shore
cg08099701	chr15	27160006	27160007	0.000235183	0.0935655	0.15387	GABRA5	NM_001165037;NM_000810	Body;Body	0	0
cg20465954	chr12	53496921	53496922	0.000236495	0.0645949	0.365883	SOAT2	NM_003578	TSS1500	0	0
cg25594319	chr10	134461777	134461778	0.000239453	0.0727275	0.909223	INPP5A	NM_005539	Body	chr10:134460274-134460479	S_Shore
cg19268708	chr1	2837517	2837518	0.000240365	0.0407415	0.0776122	0	0	0	0	0
cg17088799	chr2	27305470	27305471	0.000240906	0.306444	0.767656	EMILIN1	NM_007046	Body	chr2:27305312-27305612	Island
cg00647217	chr1	165086866	165086867	0.000242555	0.605555	0.408538	0	0	0	chr1:165086756-165087026	Island
cg16920551	chr10	114136073	114136074	0.000242677	0.312141	0.953127	ACSL5	NM_203379;NM_016234;NM_203380	5'UTR;1stExon;5'UTR	0	0
cg02192204	chr16	88947942	88947943	0.000242757	0.178702	0.544244	CBFA2T3	NM_175931;NM_005187	Body;Body	chr16:88947776-88948015	Island
cg02617418	chr3	111846888	111846889	0.000242803	0.190289	0.0051064	GCET2	NM_001008756;NM_152785	5'UTR;Body	0	0
cg14437725	chr9	137787386	137787387	0.000245124	0.0820868	0.915429	0	0	0	0	0
cg06787873	chr19	30934971	30934972	0.000252066	0.262421	0.219306	ZNF536	NM_014717	Body	chr19:30934822-30936626	Island
cg00007540	chr14	103609264	103609265	0.000253192	0.0410548	0.145249	0	0	0	chr14:103604539-103605504	S_Shelf
cg18518916	chr4	185456125	185456126	0.000254885	0.855258	0.453655	0	0	0	0	0
cg21603006	chr19	1428919	1428920	0.000255289	0.0184289	0.0249016	DAZAP1	NM_018959;NM_170711	Body;Body	chr19:1428803-1429303	Island
cg00235367	chr3	147110321	147110322	0.000255942	0.858836	0.83463	ZIC4	NM_001168378;NR_033118;NR_033119;NM_032153;NM_001168379	Body;TSS200;TSS200;Body;Body	chr3:147108511-147111703	Island
cg16748694	chr10	126754386	126754387	0.000260544	0.293958	0.793498	CTBP2	NM_001083914;NM_001329	5'UTR;5'UTR	0	0
cg01195861	chr12	121019729	121019730	0.000261374	0.424089	0.0169647	POP5	NM_198202;NM_015918	TSS1500;TSS1500	chr12:121018728-121019369	S_Shore
cg08979194	chr10	99160904	99160905	0.000262797	0.610745	0.253872	RRP12	NM_001145114;NM_015179	1stExon;1stExon	chr10:99160814-99161116	Island
cg08770734	chr6	166836392	166836393	0.000265634	0.625606	0.218171	RPS6KA2	NM_021135;NM_001006932	Body;Body	0	0
cg21715488	chr2	176949630	176949631	0.000266294	0.29951	0.244475	EVX2	NM_001080458	TSS1500	chr2:176949511-176949795	Island
cg01519017	chr3	61227050	61227051	0.000270089	0.19816	0.549539	FHIT	NM_001166243;NM_002012	5'UTR;5'UTR	0	0
cg08525922	chr3	11643368	11643369	0.000272661	0.0991771	0.2554	VGLL4	NM_014667;NM_001128219	Body;Body	0	0
cg23264547	chr11	44257668	44257669	0.000277957	0.958396	0.608372	EXT2	NM_207122;NM_000401	Body;Body	0	0
cg19384241	chr2	55393976	55393977	0.000281467	0.00680138	0.109281	0	0	0	0	0
cg23903252	chr7	149569998	149569999	0.000285104	0.480937	0.67051	ATP6V0E2	NM_145230;NM_001100592;NR_027040	TSS200;TSS200;Body	chr7:149570366-149571272	N_Shore
cg14969646	chr1	3148356	3148357	0.000285961	0.71136	0.17881	PRDM16	NM_022114;NM_199454	Body;Body	chr1:3147845-3148081	S_Shore
cg05538980	chr8	41581844	41581845	0.000286501	0.732209	0.040989	ANK1	NM_020476;NM_020475;NM_001142446;NM_020477;NM_000037	Body;Body;Body;Body;Body	chr8:41583135-41583524	N_Shore
cg21621645	chr6	32809262	32809263	0.000289112	0.00448062	0.590783	PSMB8	NM_004159;NM_148919	Body;Body	chr6:32811494-32811839	N_Shelf
cg19640754	chr14	50108158	50108159	0.000290074	0.977903	0.6026	0	0	0	0	0
cg16599225	chr20	19997907	19997908	0.000290857	0.981566	0.878167	NAA20	NM_016100;NM_181527;NM_181528	TSS200;TSS1500;TSS200	chr20:19997704-19998559	Island
cg14503981	chr5	157076297	157076298	0.000291085	0.00645402	0.706827	SOX30	NM_178424;NM_007017	Body;Body	chr5:157078327-157079564	N_Shelf
cg04530028	chr11	69919474	69919475	0.000293725	0.0162366	0.558283	0	0	0	0	0
cg20795139	chr3	153839142	153839143	0.000294246	0.043898	0.750257	SGEF	NM_015595	TSS200	chr3:153838787-153840380	Island
cg00116430	chr1	94188267	94188268	0.000295657	0.507807	0.414524	0	0	0	0	0
cg20869305	chr1	210001315	210001316	0.00029787	0.631476	0.630485	C1orf107	NM_014388	TSS200	chr1:210001129-210001428	Island
cg01355392	chr20	62679255	62679256	0.000298749	0.0247883	0.397508	SOX18	NM_018419	3'UTR	chr20:62679424-62680883	N_Shore
cg19828748	chr14	104175846	104175847	0.000299287	0.96276	0.0779799	XRCC3	NM_001100119;NM_005432;NM_001100118	Body;Body;Body	0	0
cg01550445	chr11	72929983	72929984	0.000299875	0.384613	0.459396	P2RY2	NM_002564;NM_176071;NM_176072	5'UTR;5'UTR;5'UTR	chr11:72928982-72929885	S_Shore
cg12108651	chr7	158193741	158193742	0.000300013	0.477111	0.555215	PTPRN2	NM_002847;NM_130842;NM_130843	Body;Body;Body	0	0
cg00111778	chr2	3833127	3833128	0.000301314	0.776303	0.525049	0	0	0	chr2:3833815-3834318	N_Shore
cg20184405	chr17	73780661	73780662	0.000302477	0.46965	0.781002	UNK	NM_001080419	TSS200	chr17:73780846-73781308	N_Shore
cg01200256	chr4	6562404	6562405	0.000303433	0.605647	0.0972532	0	0	0	chr4:6564751-6565185	N_Shelf
cg07205085	chr2	221641527	221641528	0.000303726	0.470103	0.461669	0	0	0	0	0
cg00019877	chr9	115773738	115773739	0.000306097	0.00408541	0.232221	LOC169834	NM_001101338	5'UTR	chr9:115774295-115774615	N_Shore
cg08778316	chr16	3704736	3704737	0.000306728	0.232575	0.331013	DNASE1	NM_005223;NM_005223	5'UTR;1stExon	0	0
cg09655403	chr5	78985495	78985496	0.000307411	0.724042	0.862117	CMYA5	NM_153610	TSS200	0	0
cg04374914	chr11	506354	506355	0.000307643	0.501229	0.704525	RNH1	NM_203384;NM_203385;NM_203387;NM_203388;NM_203383;NM_203389;NM_002939;NM_203386	5'UTR;5'UTR;5'UTR;5'UTR;5'UTR;5'UTR;5'UTR;5'UTR	chr11:506353-508009	Island
cg14845909	chr5	851182	851183	0.000308554	0.415183	0.383286	ZDHHC11	NM_024786	TSS200	chr5:848389-848770	S_Shelf
cg08432509	chr20	62317768	62317769	0.000308791	0.849552	0.0829139	RTEL1	NM_016434;NM_032957	Body;Body	chr20:62317505-62317775	Island
cg16370556	chr6	30042635	30042636	0.00030908	0.903051	0.649917	RNF39	NM_170769;NM_025236	Body;Body	chr6:30042918-30043500	N_Shore
cg08490659	chr5	34523454	34523455	0.000310278	0.490576	0.386317	0	0	0	0	0
cg21365602	chr1	89664406	89664407	0.0003128	0.446495	0.887935	GBP4	NM_052941	Body	0	0
cg21680645	chr2	241513715	241513716	0.000315157	0.319867	0.753729	RNPEPL1	NM_018226	Body	chr2:241512464-241512671	S_Shore
cg23397015	chr2	121102432	121102433	0.000315599	0.0339761	0.0502536	INHBB	NM_002193	TSS1500	chr2:121101800-121104534	Island
cg07685145	chr7	1460673	1460674	0.000321602	0.14051	0.749506	0	0	0	chr7:1460672-1460989	Island
cg17719818	chr19	45211326	45211327	0.0003217	0.662657	0.614957	CEACAM16	NM_001039213	Body	chr19:45211114-45211328	Island
cg18671377	chr4	39480513	39480514	0.00032239	0.0746545	0.264045	LOC401127	NR_026854	TSS1500	chr4:39481980-39482195	N_Shore
cg25116020	chr17	54966031	54966032	0.000323374	0.257302	0.830611	TRIM25	NM_005082	3'UTR	0	0
cg16666708	chr19	17797732	17797733	0.000324222	0.645834	0.546514	UNC13A	NM_001080421	Body	chr19:17797530-17797748	Island
cg16027311	chr1	47141239	47141240	0.00032502	0.250928	0.609251	KIAA0494	NM_014774	3'UTR	0	0
cg01689438	chr3	147140930	147140931	0.000325568	0.184325	0.0135733	0	0	0	chr3:147142181-147142391	N_Shore
cg04979599	chr5	148650899	148650900	0.000326956	0.104787	0.0168984	AFAP1L1	NM_152406;NM_001146337	TSS1500;TSS1500	chr5:148650920-148651772	N_Shore
cg04463636	chr1	117284535	117284536	0.000329466	0.506159	0.792801	0	0	0	chr1:117284383-117284627	Island
cg25714154	chr13	107769911	107769912	0.00032983	0.0979092	0.507227	0	0	0	0	0
cg06399427	chr2	161504771	161504772	0.000331047	0.713741	0.946211	0	0	0	0	0
cg18115721	chr11	73567838	73567839	0.000331665	0.205095	0.688742	MRPL48	NM_016055	Body	0	0
cg22125433	chr8	143386978	143386979	0.000333692	0.752313	0.675503	TSNARE1	NM_145003	Body	0	0
cg17467550	chr15	40986702	40986703	0.000334352	0.115587	0.414372	RAD51	NM_133487;NM_001164270;NM_002875;NM_001164269	TSS1500;TSS1500;TSS1500;TSS1500	chr15:40986871-40987772	N_Shore
cg02523415	chr8	82633572	82633573	0.000334917	0.932194	0.536227	ZFAND1	NM_001170797;NM_001170796;NR_033194;NM_024699;NR_033195;NR_033196;NR_033193	TSS200;TSS200;TSS200;TSS200;TSS200;TSS200;TSS200	chr8:82632973-82633672	Island
cg22931309	chr12	123718298	123718299	0.000335565	0.53851	0.0694836	C12orf65	NM_001143905;NM_152269	TSS200;5'UTR	chr12:123717367-123718388	Island
cg17767945	chr5	32710230	32710231	0.000336701	0.00504815	0.303807	NPR3	NM_000908	TSS1500	chr5:32709910-32714450	Island
cg11343506	chr11	34535568	34535569	0.000337647	0.022394	0.017518	ELF5	NM_001422	TSS1500	0	0
cg01919885	chr4	3365330	3365331	0.000338371	0.0418161	0.0433642	RGS12	NM_198229;NM_002926	Body;Body	chr4:3365194-3365415	Island
cg24648337	chr7	645587	645588	0.000341602	0.0605409	0.747067	PRKAR1B	NM_001164759;NM_001164762;NM_001164758;NM_001164760;NM_001164761;NM_002735	Body;Body;Body;Body;Body;Body	chr7:645333-645616	Island
cg05931087	chr1	193028489	193028490	0.00034264	0.0433349	0.178328	TROVE2	NM_001042369;NM_015984;NM_001042370;NM_004600;NM_015984	TSS1500;1stExon;TSS1500;TSS1500;5'UTR	chr1:193028221-193029271	Island
cg14446615	chr5	76924906	76924907	0.000345602	0.202785	0.999691	OTP	NM_032109	3'UTR	chr5:76925445-76926875	N_Shore
cg03930770	chr22	41253266	41253267	0.00034598	0.0425786	0.567764	XPNPEP3	NM_022098;NM_003932	Body;TSS1500	chr22:41252146-41253240	S_Shore
cg24545967	chr9	130540940	130540941	0.000350312	0.0730197	0.994157	SH2D3C	NM_170600;NM_170600	5'UTR;1stExon	0	0
cg07348009	chr1	2985689	2985690	0.00035085	0.424894	0.146559	PRDM16	NM_022114;NR_015440;NM_199454;NR_024371	TSS200;TSS1500;TSS200;TSS1500	chr1:2983925-2987962	Island
cg02937080	chr19	23183749	23183750	0.000352185	0.667869	0.807763	0	0	0	chr19:23185562-23186050	N_Shore
cg06806210	chr1	228403127	228403128	0.000352294	0.830468	0.889358	OBSCN	NM_052843;NM_001098623	Body;Body	chr1:228403232-228403528	N_Shore
cg09835220	chr14	34021445	34021446	0.000352489	0.204679	0.851398	NPAS3	NM_001164749;NM_173159;NM_001165893;NM_022123	Body;Body;Body;Body	0	0
cg12732390	chr3	79189311	79189312	0.000353569	0.0139278	0.0547738	ROBO1	NM_002941	Body	0	0
cg17460441	chr2	121199791	121199792	0.000355341	0.00675515	0.400463	0	0	0	chr2:121199723-121199993	Island
cg00492691	chr17	73045428	73045429	0.000355713	0.784767	0.39624	KCTD2	NM_015353	Body	chr17:73042577-73043316	S_Shelf
cg03510435	chr12	14094557	14094558	0.000356849	0.10531	0.87779	GRIN2B	NM_000834	5'UTR	0	0
cg20018425	chr22	50614876	50614877	0.000357357	0.388245	0.458182	PANX2	NM_052839;NR_027691;NM_001160300	Body;Body;Body	chr22:50615278-50617900	N_Shore
cg07314530	chr7	162691	162692	0.000357991	0.125547	0.815011	0	0	0	chr7:159773-160039	S_Shelf
cg07974511	chr2	63283012	63283013	0.000361069	0.546587	0.93795	OTX1	NM_014562	Body	chr2:63282514-63283122	Island
cg08802358	chr5	176524797	176524798	0.000361336	0.00755224	0.158623	FGFR4	NM_213647;NM_002011;NM_022963	3'UTR;3'UTR;3'UTR	0	0
cg22658451	chr6	116550594	116550595	0.000363141	0.0655524	0.500378	NT5DC1	NM_152729	Body	0	0
cg02400449	chr22	38857584	38857585	0.000363696	0.76519	0.182768	0	0	0	chr22:38857573-38857860	Island
cg22608160	chr1	95352630	95352631	0.000363979	0.013951	0.637674	SLC44A3	NM_001114106;NM_152369	Body;Body	0	0
cg24694018	chr1	145457620	145457621	0.000366355	0.196184	0.493296	POLR3GL	NM_032305	Body	0	0
cg18075073	chr11	210609	210610	0.000366553	0.982159	0.0210045	RIC8A	NM_021932	Body	chr11:206975-209225	S_Shore
cg07242710	chr19	36859455	36859456	0.000367967	0.01556	0.626154	ZFP14	NM_020917	TSS1500	0	0
cg12976581	chr6	29975032	29975033	0.000368129	0.159392	0.756611	HLA-J	NR_024240;NR_026751	Body;Body	chr6:29974220-29975369	Island
cg25840538	chr13	114146138	114146139	0.00037225	0.765084	0.79258	TMCO3	NM_017905;NM_001014283	5'UTR;TSS1500	chr13:114145965-114146172	Island
cg09676669	chr7	30951272	30951273	0.000375015	0.0701385	0.801734	AQP1	NM_198098	TSS200	0	0
cg15815948	chr4	187623048	187623049	0.000376342	0.0144025	0.710297	FAT1	NM_005245	Body	0	0
cg02790486	chr4	1794083	1794084	0.000379814	0.000461036	0.553656	FGFR3	NM_000142;NM_022965;NM_001163213	TSS1500;TSS1500;TSS1500	chr4:1794442-1797132	N_Shore
cg04358834	chr7	4030413	4030414	0.000380126	0.445711	0.37252	SDK1	NM_152744	Body	0	0
cg06681656	chr7	27120395	27120396	0.000381059	0.992779	0.177513	0	0	0	0	0
cg06106737	chr12	133012654	133012655	0.000381846	0.0237062	0.53651	0	0	0	chr12:133010683-133010929	S_Shore
cg25119219	chr7	135242623	135242624	0.00038238	0.954023	0.751016	NUP205	NM_015135	TSS200	0	0
cg01533585	chr6	33132086	33132087	0.000382682	0.531129	0.717359	COL11A2	NM_080679;NM_080681;NM_080680	Body;Body;Body	chr6:33129291-33129718	S_Shelf
cg01516930	chr12	6938111	6938112	0.000391962	0.536448	0.793381	LEPREL2	NM_014262	Body	chr12:6937570-6938639	Island
cg04255675	chr17	20075915	20075916	0.000392144	0.0194553	0.224342	CYTSB	NM_001033554;NM_152904;NM_001033555;NM_001033553	Body;Body;Body;Body	0	0
cg18646207	chr10	118897835	118897836	0.000396215	0.490703	0.571681	VAX1	NM_001112704;NM_199131	TSS200;TSS200	chr10:118895963-118898037	Island
cg14795572	chr12	58131681	58131682	0.000398571	0.133545	0.0814636	AGAP2	NM_001122772;NM_014770	1stExon;Body	chr12:58130870-58132047	Island
cg05973317	chr8	142437236	142437237	0.000404139	0.205401	0.898734	PTP4A3	NM_007079;NM_032611	Body;Body	chr8:142437033-142437272	Island
cg21370966	chr3	149771534	149771535	0.000404409	0.940711	0.931156	0	0	0	chr3:149768454-149768669	S_Shelf
cg06965300	chr21	44867262	44867263	0.000404859	0.874434	0.633462	0	0	0	chr21:44863910-44864601	S_Shelf
cg18500988	chr4	54959707	54959708	0.000405034	0.118137	0.00134568	0	0	0	chr4:54957979-54958542	S_Shore
cg23868809	chr8	94766195	94766196	0.000405395	0.326382	0.0525533	TMEM67	NM_001142301;NR_024522;NM_153704	TSS1500;TSS1500;TSS1500	chr8:94767000-94767214	N_Shore
cg26824174	chr1	114522443	114522444	0.00040577	0.0109881	0.400847	OLFML3	NM_020190	Body	0	0
cg07703337	chr19	52847943	52847944	0.000407159	0.683571	0.51327	ZNF610	NM_001161425;NM_173530;NM_001161427;NM_001161426	5'UTR;TSS1500;5'UTR;5'UTR	0	0
cg13004792	chr8	1080555	1080556	0.000413891	0.204094	0.879745	0	0	0	0	0
cg09443484	chr11	33673942	33673943	0.000415314	0.192507	0.373563	C11orf41	NM_012194	Body	0	0
cg02786269	chr8	140927326	140927327	0.000417594	0.0193493	0.322704	TRAPPC9	NM_001160372;NM_031466	Body;Body	0	0
ch.13.1154960F	#N/A	#N/A	#N/A	0.000418009	0.491841	0.979477	0	0	0	0	0
cg22027471	chr22	32651776	32651777	0.000418378	0.383496	0.108942	SLC5A4	NM_014227	TSS1500	0	0
cg02393030	chr13	80055067	80055068	0.000424105	0.0371751	0.31285	NDFIP2	NM_019080;NM_001161407	TSS200;TSS200	chr13:80055066-80055713	Island
cg02301436	chr14	50462461	50462462	0.000426848	0.47394	0.516392	C14orf182	NM_001012706	Body	0	0
cg14258951	chr2	200137079	200137080	0.000429307	0.72204	0.63591	SATB2	NM_015265	Body	0	0
cg05243311	chr4	3957665	3957666	0.000431086	0.772517	0.665678	LOC348926	NR_024253	TSS1500	chr4:3956663-3958275	Island
cg09247692	chr22	38506781	38506782	0.000431676	0.307629	0.355092	BAIAP2L2	NM_025045	TSS200	0	0
cg07783458	chr18	74095643	74095644	0.000432583	0.0821284	0.296735	ZNF516	NM_014643	Body	chr18:74091237-74091900	S_Shelf
cg07856667	chr10	94455709	94455710	0.000435328	0.101714	0.515539	0	0	0	chr10:94455524-94455896	Island
cg10547969	chr17	35084975	35084976	0.000435977	0.745586	0.24856	0	0	0	0	0
cg04730665	chr2	236403703	236403704	0.000436882	0.00244702	0.855115	AGAP1	NM_014914;NM_001037131	Body;Body	chr2:236401799-236403946	Island
cg05894910	chr2	68547341	68547342	0.000437835	0.171203	0.910818	CNRIP1	NM_001111101;NM_015463	TSS200;TSS200	chr2:68546339-68547111	S_Shore
cg20262738	chr7	66369610	66369611	0.000438472	0.954889	0.541473	0	0	0	chr7:66368772-66369612	Island
cg01328444	chr6	155967739	155967740	0.000443334	0.0717904	0.644058	0	0	0	0	0
cg08224920	chr17	79259283	79259284	0.000444376	0.246267	0.736251	SLC38A10	NM_001037984;NM_138570	Body;Body	chr17:79259282-79259537	Island
cg25716013	chr6	75954053	75954054	0.000448313	0.0428844	0.154421	COX7A2	NR_029466;NM_001865	TSS1500;TSS1500	0	0
cg03021296	chr7	158060613	158060614	0.000449517	0.429476	0.251011	PTPRN2	NM_002847;NM_130842;NM_130843	Body;Body;Body	chr7:158060894-158061100	N_Shore
cg22702121	chr6	33177888	33177889	0.000452307	0.09561	0.00420516	RING1	NM_002931	Body	chr6:33175561-33176387	S_Shore
cg22055815	chr5	43040620	43040621	0.000452364	0.404191	0.0288295	C5orf39	NM_001014279	TSS200	chr5:43040345-43040633	Island
cg15150017	chr8	124863420	124863421	0.000454744	0.0164874	0.315016	FER1L6	NM_001039112	TSS1500	0	0
cg12530103	chr10	432065	432066	0.000456506	0.400091	0.494921	DIP2C	NM_014974	Body	0	0
cg03044452	chr17	4464024	4464025	0.000459063	0.0725919	0.610769	GGT6	NM_001122890;NM_153338	TSS200;TSS200	0	0
cg10621012	chr5	141062313	141062314	0.000459287	0.467285	0.398387	ARAP3	NM_022481	TSS1500	0	0
cg08890097	chr1	7811351	7811352	0.000459538	0.561096	0.119298	CAMTA1	NM_015215	Body	0	0
cg05552543	chr16	75322715	75322716	0.000461327	0.795106	0.156506	0	0	0	0	0
cg21994724	chr6	79577538	79577539	0.000465874	0.806336	0.834709	IRAK1BP1	NM_001010844	1stExon	chr6:79577158-79577756	Island
cg27241845	chr2	233250370	233250371	0.000467121	0.988872	0.698746	0	0	0	chr2:233251361-233253414	N_Shore
cg08389814	chr20	61732568	61732569	0.000467471	0.693459	0.378982	HAR1B	NR_003245;NR_003244	Body;TSS200	chr20:61733275-61734521	N_Shore
cg03548344	chr16	3245105	3245106	0.000467733	0.260183	0.00292884	0	0	0	chr16:3243303-3243583	S_Shore
cg14987431	chr10	94455650	94455651	0.000471143	0.659935	0.235193	0	0	0	chr10:94455524-94455896	Island
cg02624704	chr1	173446428	173446429	0.000471334	0.00166411	0.143923	PRDX6	NM_004905	TSS200	chr1:173445978-173447105	Island
cg00481216	chr2	181971175	181971176	0.000471367	0.492506	0.0321305	0	0	0	0	0
cg12241733	chr19	743394	743395	0.000477958	0.114535	0.634193	PALM	NM_002579;NM_001040134	Body;Body	chr19:746300-747161	N_Shelf
cg24496847	chr20	31045114	31045115	0.000478171	0.0063858	0.908376	C20orf112	NM_080616	Body	chr20:31043940-31044141	S_Shore
cg03904876	chr12	54322092	54322093	0.00047854	0.0592923	0.279392	0	0	0	chr12:54321301-54321721	S_Shore
cg20963020	chr17	77081760	77081761	0.000479354	0.973875	0.0863639	ENGASE	NM_001042573	Body	0	0
cg14596352	chr17	78777180	78777181	0.00048149	0.0141485	0.55975	RPTOR	NM_001163034;NM_020761	Body;Body	chr17:78775591-78775815	S_Shore
cg06425556	chr20	33413664	33413665	0.000483139	0.153644	0.761154	NCOA6	NM_014071	TSS1500	chr20:33412857-33413602	S_Shore
cg26024531	chr21	37758169	37758170	0.000483428	0.014616	0.911329	CHAF1B	NM_005441	5'UTR	chr21:37757496-37758113	S_Shore
cg05306176	chr18	61034324	61034325	0.000486845	0.498325	0.389729	KDSR	NM_002035	1stExon	chr18:61033978-61035056	Island
cg27580318	chr20	37355280	37355281	0.00048718	0.305867	0.130819	SLC32A1	NM_080552	Body	chr20:37352130-37357372	Island
cg07567724	chr1	153777720	153777721	0.000488086	0.907929	0.33631	GATAD2B	NM_020699	3'UTR	0	0
cg15840985	chr3	32023474	32023475	0.000489043	0.4477	0.232602	ZNF860; OSBPL10	NM_001137674;NM_017784	5'UTR;TSS1500	chr3:32021969-32023364	S_Shore
cg25598308	chr11	120440820	120440821	0.000489689	0.0348353	0.918677	0	0	0	0	0
cg06192313	chr10	134202158	134202159	0.000490808	0.112999	0.437396	0	0	0	0	0
cg20255176	chr11	35640726	35640727	0.000491526	0.132416	0.0778457	FJX1	NM_014344	1stExon	chr11:35639629-35641485	Island
cg15860624	chr19	3811193	3811194	0.000491627	0.281513	0.759152	ZFR2	NM_015174	Body	chr19:3810778-3811195	Island
cg14747086	chr6	30070086	30070087	0.000492077	0.0309474	0.452399	0	0	0	chr6:30069750-30070160	Island
cg05207107	chr12	56495113	56495114	0.00049603	0.677456	0.030639	ERBB3	NM_001982	Body	chr12:56497868-56499047	N_Shelf
cg10998878	chr12	93964792	93964793	0.000499194	0.886202	0.796487	SOCS2	NM_003877	5'UTR	chr12:93963963-93967395	Island
