# Supplementary material for: Epigenome-wide meta-analysis of blood DNA methylation and its association with subcortical volumes: findings from the ENIGMA Epigenetics Working Group
Source: Mol Psychiatry. 2019 Dec 6;26(8):3884–95. doi: 10.1038/s41380-019-0605-z (PMC8550939; doi:10.1038/s41380-019-0605-z)
Supplement: Supplementary file 5 — Supplementary Table 3 [file 41380_2019_605_MOESM5_ESM.xlsx]

## Sheet: Sheet1
Supplementary Table 3: Correlation of DNA methylation in blood and brain tissues
		Correlation DNAm in blood vs. various brain tissues								Associations DNAm x brain volumes (EWAS)
		Prefrontal Cortex		Entorhinal Cortex		Superior Temporal Gyrus		Cerebellum		Thalamus		Hippocampus		NAcc
	CpG sites	correlation (r)	P-value	correlation (r)	P-value	correlation (r)	P-value	correlation (r)	P-value	Z	P-value	Z	P-value	Z	P-value
Hipp_EWAS hits	cg26927218	0.161	0.17	0.0566	0.639	-0.0203	0.863	0.0313	0.796	-2.73969	0.00614977	-5.40852	6.35473e-08	-0.307957	0.758115
	cg17858098	0.0161	0.892	0.0838	0.487	-0.143	0.22	0.0222	0.854	2.27561	0.0228694	5.48989	4.02179e-08	0.293511	0.769131
Hipp_DMR1 (CMYA5)	cg09481121	0.152	0.195	0.39	0.000786	0.399	0.000385	0.0945	0.433	0.507557	0.611764	3.46915	0.000522112	-0.927007	0.353923
	cg00611789	0.469	2.54e-05	0.477	2.57e-05	0.471	2.01e-05	0.309	0.00863	0.253454	0.799918	3.86711	0.000110132	0.261626	0.79361
	cg11438310	0.447	6.49e-05	0.352	0.00264	0.35	0.00211	0.116	0.337	-0.395621	0.692385	2.90872	0.0036291	-0.29706	0.766421
	cg10257870	0.413	0.000253	0.471	3.37e-05	0.41	0.000256	0.16	0.182	-0.560225	0.575326	3.03582	0.00239884	-0.421728	0.673224
	cg03546977	0.525	1.45e-06	0.54	1.2e-06	0.36	0.00151	0.231	0.0528	-0.129677	0.896822	2.77798	0.00546972	-0.750488	0.452961
	cg09655403	0.408	0.000306	0.498	1.01e-05	0.466	2.55e-05	0.276	0.0198	-0.339274	0.734403	3.5978	0.000320918	0.186485	0.852064
	cg15197065	0.457	4.24e-05	0.476	2.73e-05	0.45	5.16e-05	0.304	0.0099	0.569838	0.568788	3.11279	0.00185327	0.736107	0.461666
	cg04154027	0.353	0.00204	0.484	1.9e-05	0.523	1.45e-06	0.231	0.0524	-0.236011	0.813424	3.35256	0.000800685	0.344207	0.730691
	cg23279355	0.398	0.000446	0.455	6.8e-05	0.492	7.2e-06	0.201	0.0929	0.46922	0.638912	4.12989	3.62932e-05	0.429029	0.667902
Hipp_DMR2 (HHEX)	cg10299976	0.0429	0.717	0.276	0.0198	0.1	0.232	0.151	0.208	0.463576	0.642951	2.29003	0.0220195	-0.283911	0.776479
	cg14987431	0.214	0.0675	0.195	0.104	0.293	0.0108	0.0346	0.774	-0.427392	0.669094	3.4815	0.000498616	1.18063	0.237751
	cg07856667	0.268	0.021	0.079	0.513	0.373	0.000968	0.0611	0.612	1.65278	0.0983763	3.50329	0.000459548	0.635068	0.525384
	cg26194475	0.115	0.328	-0.069	0.567	0.131	0.263	-0.0795	0.51	0.392462	0.694717	2.61355	0.0089608	0.911795	0.361877
Hipp_DMR3 (CPT1B)	cg08260245	0.361	0.00157	0.51	5.58e-06	0.446	6.04e-05	-0.112	0.351	-1.37625	0.168744	-3.00134	0.00268799	-1.09626	0.272966
	cg10490842	0.516	2.48e-06	0.537	1.39e-06	0.555	2.32e-07	-0.0266	0.825	-1.3632	0.17282	-2.51604	0.0118681	-0.117047	0.906822
	cg19112186	0.552	3.47e-07	0.501	8.48e-06	0.503	4.28e-06	0.0584	0.628	-0.751774	0.452187	-2.76546	0.00568424	-1.22732	0.219703
	cg10770023	0.498	6.3e-06	0.522	3.05e-06	0.425	0.000145	0.0925	0.443	-1.21715	0.223546	-1.90857	0.0563173	0.158458	0.874096
	cg05156901	0.551	3.55e-07	0.476	2.71e-05	0.493	6.85e-06	0.00506	0.967	-0.975595	0.329265	-3.45352	0.000553325	-1.03143	0.302338
	cg24363820	0.594	2.37e-08	0.52	3.39e-06	0.464	2.77e-05	-0.236	0.0477	-1.40971	0.158625	-2.19165	0.0284048	-0.0566751	0.954804
	cg00047287	0.146	0.215	0.301	0.0108	0.316	0.00575	-0.0795	0.51	-0.885965	0.375637	-0.904926	0.365505	0.618729	0.536095
