# Supplementary material for: Epigenome-wide meta-analysis of blood DNA methylation and its association with subcortical volumes: findings from the ENIGMA Epigenetics Working Group
Source: Mol Psychiatry. 2019 Dec 6;26(8):3884–95. doi: 10.1038/s41380-019-0605-z (PMC8550939; doi:10.1038/s41380-019-0605-z)
Supplement: Supplementary file 6 — Supplementary Table 4 [file 41380_2019_605_MOESM6_ESM.xlsx]

## Sheet: Sheet1
Supplementary Table 4: Tests for brain DNA methylation as mediators of associations between hippocampus volume and blood DNA methylations (all P-values are uncorrected)
		Hippocampus Volume
		Cor	T	Df	P(one-tailed)
Prefrontal Cortex	All_DMRs	0.417357	1.83707	16	0.0424226
	DMR1	-0.27014	-0.742322	7	0.758974
	DMR2	0.965637	5.25453	2	0.0171814
	DMR3	-0.637175	-1.84862	5	0.061884
Entorhinal Cortex	All_DMRs	0.268502	1.11495	16	0.140669
	DMR1	0.0327768	0.0867659	7	0.466644
	DMR2	-0.0740304	-0.104983	2	0.537015
	DMR3	-0.670336	-2.01995	5	0.0496884
Superior Temporal Gyrus	All_DMRs	0.750613	4.54406	16	0.000165958
	DMR1	0.70714	2.646	7	0.0165667
	DMR2	0.96418	5.14068	2	0.0179099
	DMR3	-0.747537	-2.51655	5	0.0266995
Cerebellum	All_DMRs	0.12675	0.511121	16	0.308123
	DMR1	0.245027	0.668665	7	0.262569
	DMR2	-0.149226	-0.213427	2	0.574613
	DMR3	-0.154713	-0.350165	5	0.370242
