# Supplementary material for: Epigenome-wide meta-analysis of blood DNA methylation and its association with subcortical volumes: findings from the ENIGMA Epigenetics Working Group
Source: Mol Psychiatry. 2019 Dec 6;26(8):3884–95. doi: 10.1038/s41380-019-0605-z (PMC8550939; doi:10.1038/s41380-019-0605-z)
Supplement: Supplementary file 7 — Supplementary Table 5A [file 41380_2019_605_MOESM7_ESM.xlsx]

## Sheet: mQTLs
Supplementary Table 5A: mQTL results for DMR1 and DMR3
Timepoint	SNP	SNP Chr	SNP Pos	A1	A2	MAF	DMR#	CpG	CpG Chr	CpG Pos	beta (A1)	t-stat	Effect Size	p-value	Trans
Childhood	rs131756	22	51021599	C	T	0.497	DMR3	cg05156901	22	51016646	-0.57283	-15.3713	0.0426	4.04e-47	N
Pregnancy	rs131758	22	51017082	T	A	0.408	DMR3	cg19112186	22	51016638	-0.60246	-15.3325	0.04114	1.91e-46	N
Pregnancy	rs131756	22	51021599	T	C	0.497	DMR3	cg19112186	22	51016638	0.58272	15.1098	0.0414	2.6e-45	N
Pregnancy	rs131758	22	51017082	T	A	0.408	DMR3	cg24363820	22	51016703	-0.59531	-15.0827	0.04554	3.56e-45	N
Middle Age	rs131758	22	51017082	T	A	0.407	DMR3	cg05156901	22	51016646	-0.59429	-15.1087	0.03901	3.77e-45	N
Middle Age	rs131752	22	51023424	T	C	0.478	DMR3	cg05156901	22	51016646	-0.58374	-15.0807	0.03813	5.21e-45	N
Middle Age	rs131756	22	51021599	T	C	0.498	DMR3	cg05156901	22	51016646	0.58049	14.9571	0.03953	2.17e-44	N
Pregnancy	rs131758	22	51017082	T	A	0.408	DMR3	cg10770023	22	51016644	-0.58758	-14.8934	0.04658	3.22e-44	N
Pregnancy	rs131756	22	51021599	T	C	0.497	DMR3	cg10770023	22	51016644	0.57259	14.8215	0.04699	7.39e-44	N
Pregnancy	rs131756	22	51021599	T	C	0.497	DMR3	cg05156901	22	51016646	0.57337	14.6889	0.04005	3.41e-43	N
Adolescence	rs131756	22	51021599	T	C	0.499	DMR3	cg05156901	22	51016646	0.56731	14.5449	0.03878	6.91e-43	N
Adolescence	rs6883197	5	78991373	G	A	0.299	DMR1	cg09655403	5	78985495	-0.58789	-14.1407	0.07041	7.41e-41	N
Middle Age	rs131758	22	51017082	T	A	0.407	DMR3	cg08260245	22	51016501	-0.58143	-14.6556	0.03084	6.91e-43	N
Adolescence	rs4441859	5	78996244	G	A	0.297	DMR1	cg09655403	5	78985495	-0.57912	-13.8939	0.0704	1.24e-39	N
Pregnancy	rs131756	22	51021599	T	C	0.497	DMR3	cg24363820	22	51016703	0.56851	14.6238	0.0428	7.2e-43	N
Middle Age	rs131758	22	51017082	T	A	0.407	DMR3	cg10770023	22	51016644	-0.57929	-14.611	0.03982	1.15e-42	N
Pregnancy	rs131752	22	51023424	T	C	0.479	DMR3	cg19112186	22	51016638	-0.5688	-14.5812	0.04149	1.17e-42	N
Middle Age	rs131752	22	51023424	T	C	0.478	DMR3	cg08260245	22	51016501	-0.56943	-14.5739	0.0302	1.75e-42	N
Middle Age	rs131756	22	51021599	T	C	0.498	DMR3	cg08260245	22	51016501	0.56771	14.5035	0.03102	3.9e-42	N
Pregnancy	rs131758	22	51017082	T	A	0.408	DMR3	cg05156901	22	51016646	-0.57883	-14.454	0.04055	5.02e-42	N
Pregnancy	rs131752	22	51023424	T	C	0.479	DMR3	cg10770023	22	51016644	-0.56298	-14.4398	0.04719	5.9e-42	N
Childhood	rs131756	22	51021599	C	T	0.497	DMR3	cg24363820	22	51016703	-0.55357	-14.3581	0.03842	6.26e-42	N
Middle Age	rs131752	22	51023424	T	C	0.478	DMR3	cg10770023	22	51016644	-0.56482	-14.4469	0.03816	7.41e-42	N
Adolescence	rs131758	22	51017082	T	A	0.41	DMR3	cg19112186	22	51016638	-0.57464	-14.2766	0.03787	1.55e-41	N
Middle Age	rs131756	22	51021599	T	C	0.498	DMR3	cg10770023	22	51016644	0.56235	14.3524	0.03825	2.15e-41	N
Adolescence	rs131756	22	51021599	T	C	0.499	DMR3	cg19112186	22	51016638	0.55317	14.2098	0.03544	3.35e-41	N
Childhood	rs131756	22	51021599	C	T	0.497	DMR3	cg08260245	22	51016501	-0.53411	-14.0899	0.03182	1.37e-40	N
Childhood	rs131758	22	51017082	T	A	0.41	DMR3	cg05156901	22	51016646	-0.55361	-14.0573	0.03921	1.98e-40	N
Pregnancy	rs131758	22	51017082	T	A	0.408	DMR3	cg08260245	22	51016501	-0.55427	-14.1238	0.03482	2.11e-40	N
Childhood	rs131756	22	51021599	C	T	0.497	DMR3	cg10770023	22	51016644	-0.52027	-14.0415	0.04298	2.38e-40	N
Pregnancy	rs131752	22	51023424	T	C	0.479	DMR3	cg24363820	22	51016703	-0.55448	-14.105	0.04241	2.61e-40	N
Middle Age	rs131758	22	51017082	T	A	0.407	DMR3	cg24363820	22	51016703	-0.58249	-14.0835	0.03774	4.41e-40	N
Pregnancy	rs131752	22	51023424	T	C	0.479	DMR3	cg05156901	22	51016646	-0.55573	-14.0554	0.03963	4.55e-40	N
Adolescence	rs3213445	22	51015838	C	T	0.056	DMR3	cg08260245	22	51016501	-1.16823	-13.9562	0	6.09e-40	N
Childhood	rs131752	22	51023424	T	C	0.473	DMR3	cg05156901	22	51016646	-0.53748	-13.9475	0.04	6.93e-40	N
Childhood	rs131758	22	51017082	T	A	0.41	DMR3	cg24363820	22	51016703	-0.56061	-13.9341	0.03729	8.07e-40	N
Middle Age	rs131758	22	51017082	T	A	0.407	DMR3	cg19112186	22	51016638	-0.56222	-13.9726	0.03474	1.51e-39	N
Adolescence	rs12627787	22	51012381	T	C	0.056	DMR3	cg08260245	22	51016501	-1.16668	-13.8595	0	1.82e-39	N
Adolescence	rs1557503	22	51013072	A	G	0.056	DMR3	cg08260245	22	51016501	-1.16668	-13.8595	0	1.82e-39	N
Adolescence	rs3180872	22	51017394	C	G	0.056	DMR3	cg08260245	22	51016501	-1.16668	-13.8595	0	1.82e-39	N
Adolescence	rs762677	22	51017713	A	G	0.056	DMR3	cg08260245	22	51016501	-1.16668	-13.8595	0	1.82e-39	N
Adolescence	rs2073604	22	51008925	A	G	0.056	DMR3	cg08260245	22	51016501	-1.16668	-13.8595	0	1.82e-39	N
Adolescence	rs2269385	22	51010939	A	G	0.056	DMR3	cg08260245	22	51016501	-1.16668	-13.8595	0	1.82e-39	N
Adolescence	rs2269384	22	51011115	T	C	0.056	DMR3	cg08260245	22	51016501	-1.16668	-13.8595	0	1.82e-39	N
Adolescence	rs115743514	22	51011933	C	T	0.056	DMR3	cg08260245	22	51016501	-1.16668	-13.8595	0	1.82e-39	N
Adolescence	rs17848459	22	51012311	T	G	0.056	DMR3	cg08260245	22	51016501	-1.16668	-13.8595	0	1.82e-39	N
Adolescence	rs3213446	22	51015674	T	C	0.056	DMR3	cg08260245	22	51016501	-1.16668	-13.8595	0	1.82e-39	N
Adolescence	rs8137478	22	51017296	C	G	0.056	DMR3	cg08260245	22	51016501	-1.16668	-13.8595	0	1.82e-39	N
Adolescence	rs1056964	22	51017476	G	A	0.056	DMR3	cg08260245	22	51016501	-1.16668	-13.8595	0	1.82e-39	N
Adolescence	rs762676	22	51017794	G	A	0.056	DMR3	cg08260245	22	51016501	-1.16668	-13.8595	0	1.82e-39	N
Adolescence	rs10627369	22	51017209	I	R	0.056	DMR3	cg08260245	22	51016501	-1.14842	-13.8501	0	2.03e-39	N
Adolescence	rs131758	22	51017082	T	A	0.41	DMR3	cg05156901	22	51016646	-0.56395	-13.8362	0.03937	2.37e-39	N
Adolescence	rs5869000	5	78996202	I	R	0.298	DMR1	cg09655403	5	78985495	-0.57814	-13.8561	0.0704	1.89e-39	N
Adolescence	rs2073605	22	51008850	G	A	0.056	DMR3	cg08260245	22	51016501	-1.1577	-13.8015	0	3.52e-39	N
Adolescence	rs131758	22	51017082	T	A	0.41	DMR3	cg24363820	22	51016703	-0.55332	-13.6423	0.03541	2.11e-38	N
Adolescence	rs131758	22	51017082	T	A	0.41	DMR3	cg08260245	22	51016501	-0.55242	-13.6305	0.02835	2.41e-38	N
Middle Age	rs131746	22	51025595	G	C	0.495	DMR3	cg05156901	22	51016646	0.55031	13.6889	0.03528	3.48e-38	N
Middle Age	rs131745	22	51025599	A	C	0.495	DMR3	cg05156901	22	51016646	0.55031	13.6889	0.03528	3.48e-38	N
Adolescence	rs72768842	5	78974466	T	C	0.073	DMR1	cg04154027	5	78985588	-1.05978	-13.7286	0.12172	8e-39	N
Middle Age	rs131756	22	51021599	T	C	0.498	DMR3	cg19112186	22	51016638	0.54318	13.6481	0.03233	5.44e-38	N
Childhood	rs6883197	5	78991373	G	A	0.293	DMR1	cg04154027	5	78985588	-0.55636	-13.6449	0.06042	2.11e-38	N
Adolescence	rs1059236	5	78982188	G	T	0.075	DMR1	cg04154027	5	78985588	-1.03951	-13.6147	0.1218	2.87e-38	N
Childhood	rs6883197	5	78991373	G	A	0.293	DMR1	cg23279355	5	78985592	-0.54267	-13.4265	0.07603	2.41e-37	N
Adolescence	rs131756	22	51021599	T	C	0.499	DMR3	cg10770023	22	51016644	0.53324	13.5465	0.03279	6.17e-38	N
Adolescence	rs131756	22	51021599	T	C	0.499	DMR3	cg08260245	22	51016501	0.52997	13.5114	0.02868	9.12e-38	N
Adolescence	rs131752	22	51023424	T	C	0.475	DMR3	cg19112186	22	51016638	-0.5377	-13.4793	0.03507	1.3e-37	N
Adolescence	rs1059236	5	78982188	G	T	0.075	DMR1	cg09655403	5	78985495	-1.02027	-13.3742	0.10942	4.19e-37	N
Adolescence	rs72768842	5	78974466	T	C	0.073	DMR1	cg09655403	5	78985495	-1.03247	-13.3641	0.10935	4.68e-37	N
Adolescence	rs72768835	5	78968607	C	T	0.07	DMR1	cg04154027	5	78985588	-1.0551	-13.3307	0.12146	6.78e-37	N
Adolescence	rs56064438	5	78974908	C	T	0.07	DMR1	cg04154027	5	78985588	-1.0551	-13.3307	0.12146	6.78e-37	N
Adolescence	rs113902152	5	78977241	G	A	0.07	DMR1	cg04154027	5	78985588	-1.0551	-13.3307	0.12146	6.78e-37	N
Childhood	rs131758	22	51017082	T	A	0.41	DMR3	cg10770023	22	51016644	-0.52183	-13.4708	0.04049	1.47e-37	N
Middle Age	rs131752	22	51023424	T	C	0.478	DMR3	cg19112186	22	51016638	-0.53955	-13.5467	0.0324	1.65e-37	N
Middle Age	rs131752	22	51023424	T	C	0.478	DMR3	cg24363820	22	51016703	-0.55546	-13.5449	0.0342	1.68e-37	N
Adolescence	rs131758	22	51017082	T	A	0.41	DMR3	cg10770023	22	51016644	-0.5488	-13.4553	0.03655	1.7e-37	N
Adolescence	rs131752	22	51023424	T	C	0.475	DMR3	cg05156901	22	51016646	-0.53926	-13.4195	0.03835	2.53e-37	N
Childhood	rs5869000	5	78996202	I	R	0.292	DMR1	cg04154027	5	78985588	-0.54484	-13.3054	0.06037	9.2e-37	N
Childhood	rs131756	22	51021599	C	T	0.497	DMR3	cg10490842	22	51016604	-0.5235	-13.4086	0.01252	2.94e-37	N
Adolescence	rs6883197	5	78991373	G	A	0.299	DMR1	cg23279355	5	78985592	-0.56335	-13.2727	0.09912	1.28e-36	N
Middle Age	rs131746	22	51025595	G	C	0.495	DMR3	cg10770023	22	51016644	0.54222	13.4343	0.03726	5.61e-37	N
Middle Age	rs131745	22	51025599	A	C	0.495	DMR3	cg10770023	22	51016644	0.54222	13.4343	0.03726	5.61e-37	N
Adolescence	rs150894100	5	78974334	I	R	0.078	DMR1	cg04154027	5	78985588	-1.0056	-13.2693	0.1218	1.33e-36	N
Childhood	rs4441859	5	78996244	G	A	0.291	DMR1	cg04154027	5	78985588	-0.54286	-13.2543	0.06037	1.61e-36	N
Pregnancy	rs5869000	5	78996202	I	R	0.275	DMR1	cg23279355	5	78985592	-0.5896	-13.2551	0.10806	3.1e-36	N
Childhood	rs5869000	5	78996202	I	R	0.292	DMR1	cg23279355	5	78985592	-0.5328	-13.1351	0.07603	5.98e-36	N
Adolescence	rs6883197	5	78991373	G	A	0.299	DMR1	cg04154027	5	78985588	-0.55453	-13.1016	0.06812	8.41e-36	N
Childhood	rs131746	22	51025595	C	G	0.499	DMR3	cg05156901	22	51016646	-0.51386	-13.3464	0.03749	5.85e-37	N
Adolescence	rs72768842	5	78974466	T	C	0.073	DMR1	cg23279355	5	78985592	-1.02481	-13.0997	0.12949	8.58e-36	N
Childhood	rs131745	22	51025599	C	A	0.499	DMR3	cg05156901	22	51016646	-0.51386	-13.3464	0.03749	5.85e-37	N
Adolescence	rs72768835	5	78968607	C	T	0.07	DMR1	cg09655403	5	78985495	-1.03549	-13.0956	0.10881	8.98e-36	N
Adolescence	rs131756	22	51021599	T	C	0.499	DMR3	cg24363820	22	51016703	0.52341	13.2937	0.0331	1.02e-36	N
Birth	rs131756	22	51021599	C	T	0.496	DMR3	cg05156901	22	51016646	-0.53891	-13.3395	0.04231	1.15e-36	N
Adolescence	rs56064438	5	78974908	C	T	0.07	DMR1	cg09655403	5	78985495	-1.03549	-13.0956	0.10881	8.98e-36	N
Adolescence	rs113902152	5	78977241	G	A	0.07	DMR1	cg09655403	5	78985495	-1.03549	-13.0956	0.10881	8.98e-36	N
Adolescence	rs200591144	22	51017206	I	R	0.062	DMR3	cg08260245	22	51016501	-1.06726	-13.233	0	1.99e-36	N
Pregnancy	rs131746	22	51025595	G	C	0.495	DMR3	cg19112186	22	51016638	0.53539	13.2909	0.04151	2.1e-36	N
Pregnancy	rs131745	22	51025599	A	C	0.495	DMR3	cg19112186	22	51016638	0.53539	13.2909	0.04151	2.1e-36	N
Pregnancy	rs131756	22	51021599	T	C	0.497	DMR3	cg08260245	22	51016501	0.51558	13.2664	0.03289	2.74e-36	N
Middle Age	rs131746	22	51025595	G	C	0.495	DMR3	cg08260245	22	51016501	0.53699	13.2521	0.02972	4.02e-36	N
Pregnancy	rs4441859	5	78996244	G	A	0.274	DMR1	cg23279355	5	78985592	-0.58708	-13.1403	0.10686	1.07e-35	N
Adolescence	rs55687040	5	78946215	G	C	0.072	DMR1	cg04154027	5	78985588	-1.01461	-13.0617	0.09402	1.3e-35	N
Pregnancy	rs6883197	5	78991373	G	A	0.273	DMR1	cg23279355	5	78985592	-0.58624	-13.1219	0.10686	1.3e-35	N
Adolescence	rs1059236	5	78982188	G	T	0.075	DMR1	cg23279355	5	78985592	-1.00893	-13.0507	0.12985	1.47e-35	N
Adolescence	rs4441859	5	78996244	G	A	0.297	DMR1	cg23279355	5	78985592	-0.55498	-13.0471	0.09909	1.52e-35	N
Childhood	rs4441859	5	78996244	G	A	0.291	DMR1	cg23279355	5	78985592	-0.52966	-13.0491	0.07581	1.53e-35	N
Adolescence	rs150894100	5	78974334	I	R	0.078	DMR1	cg09655403	5	78985495	-0.98743	-13.044	0.10935	1.58e-35	N
Adolescence	rs5869000	5	78996202	I	R	0.298	DMR1	cg23279355	5	78985592	-0.55222	-12.9614	0.09909	3.87e-35	N
Adolescence	rs1059236	5	78982188	G	T	0.075	DMR1	cg15197065	5	78985562	-0.98492	-12.9375	0.09804	5.02e-35	N
Pregnancy	rs5869000	5	78996202	I	R	0.275	DMR1	cg04154027	5	78985588	-0.57604	-12.9789	0.07322	6.05e-35	N
Adolescence	rs4441859	5	78996244	G	A	0.297	DMR1	cg04154027	5	78985588	-0.54719	-12.9053	0.06802	7.11e-35	N
Adolescence	rs55687040	5	78946215	G	C	0.072	DMR1	cg09655403	5	78985495	-1.00034	-12.9038	0.06813	7.22e-35	N
Middle Age	rs131745	22	51025599	A	C	0.495	DMR3	cg08260245	22	51016501	0.53699	13.2521	0.02972	4.02e-36	N
Pregnancy	rs5869000	5	78996202	I	R	0.275	DMR1	cg09655403	5	78985495	-0.58207	-12.9366	0.06069	9.51e-35	N
Adolescence	rs72768842	5	78974466	T	C	0.073	DMR1	cg15197065	5	78985562	-0.99325	-12.8742	0.09782	9.95e-35	N
Pregnancy	rs4441859	5	78996244	G	A	0.274	DMR1	cg04154027	5	78985588	-0.57542	-12.9176	0.07197	1.16e-34	N
Pregnancy	rs6883197	5	78991373	G	A	0.273	DMR1	cg04154027	5	78985588	-0.57458	-12.8991	0.07197	1.42e-34	N
Adolescence	rs5869000	5	78996202	I	R	0.298	DMR1	cg04154027	5	78985588	-0.54437	-12.8177	0.06802	1.83e-34	N
Adolescence	rs72768824	5	78954839	T	G	0.068	DMR1	cg04154027	5	78985588	-1.0352	-12.8134	0.12139	1.92e-34	N
Adolescence	rs72768826	5	78956072	G	A	0.068	DMR1	cg04154027	5	78985588	-1.0352	-12.8134	0.12139	1.92e-34	N
Adolescence	rs149843275	5	78956305	D	R	0.068	DMR1	cg04154027	5	78985588	-1.0352	-12.8134	0.12139	1.92e-34	N
Pregnancy	rs131758	22	51017082	T	A	0.408	DMR3	cg00047287	22	51016899	-0.50119	-13.1968	0.16128	5.82e-36	N
Adolescence	rs61212610	5	78961892	G	A	0.068	DMR1	cg04154027	5	78985588	-1.0352	-12.8134	0.12139	1.92e-34	N
Adolescence	rs12657392	5	78963323	A	C	0.068	DMR1	cg04154027	5	78985588	-1.0352	-12.8134	0.12139	1.92e-34	N
Adolescence	rs72768824	5	78954839	T	G	0.068	DMR1	cg09655403	5	78985495	-1.02947	-12.7904	0.10868	2.46e-34	N
Adolescence	rs72768826	5	78956072	G	A	0.068	DMR1	cg09655403	5	78985495	-1.02947	-12.7904	0.10868	2.46e-34	N
Adolescence	rs149843275	5	78956305	D	R	0.068	DMR1	cg09655403	5	78985495	-1.02947	-12.7904	0.10868	2.46e-34	N
Adolescence	rs61212610	5	78961892	G	A	0.068	DMR1	cg09655403	5	78985495	-1.02947	-12.7904	0.10868	2.46e-34	N
Adolescence	rs12657392	5	78963323	A	C	0.068	DMR1	cg09655403	5	78985495	-1.02947	-12.7904	0.10868	2.46e-34	N
Childhood	rs6883197	5	78991373	G	A	0.293	DMR1	cg15197065	5	78985562	-0.52506	-12.7905	0.05371	2.51e-34	N
Adolescence	rs72768835	5	78968607	C	T	0.07	DMR1	cg23279355	5	78985592	-1.02321	-12.7695	0.12825	3.07e-34	N
Middle Age	rs131756	22	51021599	T	C	0.498	DMR3	cg24363820	22	51016703	0.54432	13.1966	0.03352	7.31e-36	N
Adolescence	rs56064438	5	78974908	C	T	0.07	DMR1	cg23279355	5	78985592	-1.02321	-12.7695	0.12825	3.07e-34	N
Childhood	rs131752	22	51023424	T	C	0.473	DMR3	cg24363820	22	51016703	-0.52016	-13.0836	0.03736	1.05e-35	N
Childhood	rs131756	22	51021599	C	T	0.497	DMR3	cg19112186	22	51016638	-0.51243	-13.0619	0.03415	1.33e-35	N
Childhood	rs131752	22	51023424	T	C	0.473	DMR3	cg10770023	22	51016644	-0.49447	-12.9808	0.04306	3.21e-35	N
Pregnancy	rs470116	22	51031209	G	C	0.494	DMR3	cg19112186	22	51016638	-0.52614	-12.997	0.04086	4.99e-35	N
Childhood	rs131758	22	51017082	T	A	0.41	DMR3	cg08260245	22	51016501	-0.5152	-12.8933	0.03005	8.29e-35	N
Pregnancy	rs131755	22	51022519	T	C	0.448	DMR3	cg19112186	22	51016638	0.52621	12.9143	0.0366	1.21e-34	N
Pregnancy	rs131750	22	51024308	C	T	0.448	DMR3	cg19112186	22	51016638	0.52621	12.9143	0.0366	1.21e-34	N
Middle Age	rs470116	22	51031209	G	C	0.494	DMR3	cg05156901	22	51016646	-0.52587	-12.9097	0.03437	1.56e-34	N
Adolescence	rs113902152	5	78977241	G	A	0.07	DMR1	cg23279355	5	78985592	-1.02321	-12.7695	0.12825	3.07e-34	N
Adolescence	rs72768835	5	78968607	C	T	0.07	DMR1	cg15197065	5	78985562	-1.00478	-12.7492	0.09732	3.83e-34	N
Pregnancy	rs131752	22	51023424	T	C	0.479	DMR3	cg08260245	22	51016501	-0.50463	-12.8681	0.03341	1.97e-34	N
Birth	rs131756	22	51021599	C	T	0.496	DMR3	cg19112186	22	51016638	-0.53793	-12.8531	0.04581	2.17e-34	N
Pregnancy	rs131746	22	51025595	G	C	0.495	DMR3	cg24363820	22	51016703	0.52085	12.8401	0.041	2.66e-34	N
Adolescence	rs56064438	5	78974908	C	T	0.07	DMR1	cg15197065	5	78985562	-1.00478	-12.7492	0.09732	3.83e-34	N
Adolescence	rs113902152	5	78977241	G	A	0.07	DMR1	cg15197065	5	78985562	-1.00478	-12.7492	0.09732	3.83e-34	N
Adolescence	rs150894100	5	78974334	I	R	0.078	DMR1	cg23279355	5	78985592	-0.97668	-12.7346	0.12993	4.48e-34	N
Pregnancy	rs4441859	5	78996244	G	A	0.274	DMR1	cg09655403	5	78985495	-0.57785	-12.7788	0.05885	5.09e-34	N
Pregnancy	rs6883197	5	78991373	G	A	0.273	DMR1	cg09655403	5	78985495	-0.57713	-12.7639	0.05885	5.95e-34	N
Pregnancy	rs131745	22	51025599	A	C	0.495	DMR3	cg24363820	22	51016703	0.52085	12.8401	0.041	2.66e-34	N
Adolescence	rs1059236	5	78982188	G	T	0.075	DMR1	cg00611789	5	78985432	-0.96043	-12.679	0.11442	8.12e-34	N
Pregnancy	rs5869000	5	78996202	I	R	0.275	DMR1	cg10257870	5	78985484	-0.53328	-12.7238	0.09304	9.1e-34	N
Childhood	rs470116	22	51031209	G	C	0.483	DMR3	cg05156901	22	51016646	-0.493	-12.7821	0.03552	2.75e-34	N
Adolescence	rs72768807	5	78933644	A	G	0.069	DMR1	cg04154027	5	78985588	-1.00842	-12.6633	0.09377	9.6e-34	N
Childhood	rs470117	22	51009953	T	C	0.454	DMR3	cg05156901	22	51016646	0.49877	12.7693	0.03643	3.15e-34	N
Pregnancy	rs131746	22	51025595	G	C	0.495	DMR3	cg05156901	22	51016646	0.52224	12.8031	0.03869	3.93e-34	N
Pregnancy	rs131745	22	51025599	A	C	0.495	DMR3	cg05156901	22	51016646	0.52224	12.8031	0.03869	3.93e-34	N
Adolescence	rs131756	22	51021599	T	C	0.499	DMR3	cg00047287	22	51016899	0.47651	12.7427	0.15386	4.1e-34	N
Adolescence	rs114878198	5	78939907	A	C	0.069	DMR1	cg04154027	5	78985588	-1.00842	-12.6633	0.09377	9.6e-34	N
Birth	rs131756	22	51021599	C	T	0.496	DMR3	cg24363820	22	51016703	-0.52823	-12.7875	0.04532	4.36e-34	N
Adolescence	rs72768817	5	78944371	C	G	0.069	DMR1	cg04154027	5	78985588	-1.00842	-12.6633	0.09377	9.6e-34	N
Adolescence	rs60449834	5	78957986	A	G	0.069	DMR1	cg04154027	5	78985588	-1.00842	-12.6633	0.09377	9.6e-34	N
Adolescence	rs72768807	5	78933644	A	G	0.069	DMR1	cg09655403	5	78985495	-1.00233	-12.6329	0.06749	1.33e-33	N
Adolescence	rs114878198	5	78939907	A	C	0.069	DMR1	cg09655403	5	78985495	-1.00233	-12.6329	0.06749	1.33e-33	N
Adolescence	rs72768817	5	78944371	C	G	0.069	DMR1	cg09655403	5	78985495	-1.00233	-12.6329	0.06749	1.33e-33	N
Adolescence	rs60449834	5	78957986	A	G	0.069	DMR1	cg09655403	5	78985495	-1.00233	-12.6329	0.06749	1.33e-33	N
Adolescence	rs72768842	5	78974466	T	C	0.073	DMR1	cg00611789	5	78985432	-0.96474	-12.5583	0.11442	2.94e-33	N
Childhood	rs5869000	5	78996202	I	R	0.292	DMR1	cg15197065	5	78985562	-0.51636	-12.5419	0.0535	3.58e-33	N
Adolescence	rs150894100	5	78974334	I	R	0.078	DMR1	cg15197065	5	78985562	-0.94676	-12.5198	0.09782	4.42e-33	N
Pregnancy	rs4441859	5	78996244	G	A	0.274	DMR1	cg10257870	5	78985484	-0.52764	-12.5188	0.08843	7.84e-33	N
Childhood	rs4441859	5	78996244	G	A	0.291	DMR1	cg15197065	5	78985562	-0.51239	-12.4343	0.05321	1.12e-32	N
Adolescence	rs55687040	5	78946215	G	C	0.072	DMR1	cg23279355	5	78985592	-0.97815	-12.4281	0.1041	1.17e-32	N
Pregnancy	rs6883197	5	78991373	G	A	0.273	DMR1	cg10257870	5	78985484	-0.52586	-12.4721	0.08824	1.28e-32	N
Adolescence	rs6883197	5	78991373	G	A	0.299	DMR1	cg15197065	5	78985562	-0.52266	-12.3808	0.04726	1.92e-32	N
Adolescence	rs131745	22	51025599	A	C	0.499	DMR3	cg19112186	22	51016638	0.50907	12.7316	0.03385	4.62e-34	N
Adolescence	rs4441859	5	78996244	G	A	0.297	DMR1	cg15197065	5	78985562	-0.52015	-12.3217	0.04729	3.58e-32	N
Adolescence	rs131746	22	51025595	G	C	0.499	DMR3	cg19112186	22	51016638	0.50907	12.7316	0.03385	4.62e-34	N
Childhood	rs131758	22	51017082	T	A	0.41	DMR3	cg00047287	22	51016899	-0.49126	-12.7316	0.17759	4.72e-34	N
Adolescence	rs2269382	22	51018911	T	C	0.051	DMR3	cg08260245	22	51016501	-1.13337	-12.7293	0	4.73e-34	N
Adolescence	rs5770911	22	51011241	T	C	0.051	DMR3	cg08260245	22	51016501	-1.13337	-12.7293	0	4.73e-34	N
Adolescence	rs117323981	22	51011937	G	A	0.051	DMR3	cg08260245	22	51016501	-1.13337	-12.7293	0	4.73e-34	N
Adolescence	rs5770917	22	51017353	C	T	0.051	DMR3	cg08260245	22	51016501	-1.13337	-12.7293	0	4.73e-34	N
Adolescence	rs2269381	22	51020069	C	G	0.051	DMR3	cg08260245	22	51016501	-1.13337	-12.7293	0	4.73e-34	N
Adolescence	rs112295819	5	78904692	A	G	0.068	DMR1	cg09655403	5	78985495	-0.99537	-12.2885	0.0676	5.07e-32	N
Adolescence	rs72768824	5	78954839	T	G	0.068	DMR1	cg23279355	5	78985592	-1.0023	-12.2576	0.12812	7e-32	N
Adolescence	rs131746	22	51025595	G	C	0.499	DMR3	cg05156901	22	51016646	0.51196	12.7181	0.0336	5.34e-34	N
Adolescence	rs131745	22	51025599	A	C	0.499	DMR3	cg05156901	22	51016646	0.51196	12.7181	0.0336	5.34e-34	N
Adolescence	rs72768826	5	78956072	G	A	0.068	DMR1	cg23279355	5	78985592	-1.0023	-12.2576	0.12812	7e-32	N
Adolescence	rs149843275	5	78956305	D	R	0.068	DMR1	cg23279355	5	78985592	-1.0023	-12.2576	0.12812	7e-32	N
Adolescence	rs61212610	5	78961892	G	A	0.068	DMR1	cg23279355	5	78985592	-1.0023	-12.2576	0.12812	7e-32	N
Adolescence	rs12657392	5	78963323	A	C	0.068	DMR1	cg23279355	5	78985592	-1.0023	-12.2576	0.12812	7e-32	N
Adolescence	rs55687040	5	78946215	G	C	0.072	DMR1	cg15197065	5	78985562	-0.95058	-12.2566	0.08713	7.07e-32	N
Adolescence	rs72768835	5	78968607	C	T	0.07	DMR1	cg00611789	5	78985432	-0.96382	-12.2548	0.11405	7.21e-32	N
Adolescence	rs56064438	5	78974908	C	T	0.07	DMR1	cg00611789	5	78985432	-0.96382	-12.2548	0.11405	7.21e-32	N
Adolescence	rs113902152	5	78977241	G	A	0.07	DMR1	cg00611789	5	78985432	-0.96382	-12.2548	0.11405	7.21e-32	N
Adolescence	rs5869000	5	78996202	I	R	0.298	DMR1	cg15197065	5	78985562	-0.5171	-12.2292	0.04729	9.42e-32	N
Pregnancy	rs470117	22	51009953	T	C	0.451	DMR3	cg19112186	22	51016638	0.52297	12.7636	0.03602	5.97e-34	N
Adolescence	rs112627361	5	78905180	C	T	0.068	DMR1	cg09655403	5	78985495	-0.98742	-12.2233	0.06749	1e-31	N
Adolescence	rs72768824	5	78954839	T	G	0.068	DMR1	cg15197065	5	78985562	-0.98258	-12.2138	0.0973	1.11e-31	N
Adolescence	rs72768826	5	78956072	G	A	0.068	DMR1	cg15197065	5	78985562	-0.98258	-12.2138	0.0973	1.11e-31	N
Pregnancy	rs131746	22	51025595	G	C	0.495	DMR3	cg10770023	22	51016644	0.51633	12.756	0.04481	6.48e-34	N
Adolescence	rs61212610	5	78961892	G	A	0.068	DMR1	cg15197065	5	78985562	-0.98258	-12.2138	0.0973	1.11e-31	N
Adolescence	rs12657392	5	78963323	A	C	0.068	DMR1	cg15197065	5	78985562	-0.98258	-12.2138	0.0973	1.11e-31	N
Adolescence	rs149843275	5	78956305	D	R	0.068	DMR1	cg15197065	5	78985562	-0.98258	-12.2138	0.0973	1.11e-31	N
Pregnancy	rs72768842	5	78974466	T	C	0.082	DMR1	cg04154027	5	78985588	-0.92558	-12.2168	0.12695	1.79e-31	N
Adolescence	rs72768807	5	78933644	A	G	0.069	DMR1	cg15197065	5	78985562	-0.9606	-12.1239	0.08674	2.82e-31	N
Pregnancy	rs131745	22	51025599	A	C	0.495	DMR3	cg10770023	22	51016644	0.51633	12.756	0.04481	6.48e-34	N
Adolescence	rs114878198	5	78939907	A	C	0.069	DMR1	cg15197065	5	78985562	-0.9606	-12.1239	0.08674	2.82e-31	N
Adolescence	rs72768817	5	78944371	C	G	0.069	DMR1	cg15197065	5	78985562	-0.9606	-12.1239	0.08674	2.82e-31	N
Adolescence	rs131752	22	51023424	T	C	0.475	DMR3	cg08260245	22	51016501	-0.5108	-12.6995	0.026	6.52e-34	N
Childhood	rs131755	22	51022519	T	C	0.455	DMR3	cg05156901	22	51016646	0.49328	12.6819	0.03625	8.05e-34	N
Adolescence	rs60449834	5	78957986	A	G	0.069	DMR1	cg15197065	5	78985562	-0.9606	-12.1239	0.08674	2.82e-31	N
Adolescence	rs112295819	5	78904692	A	G	0.068	DMR1	cg04154027	5	78985588	-0.98748	-12.116	0.0574	3.06e-31	N
Childhood	rs131750	22	51024308	C	T	0.455	DMR3	cg05156901	22	51016646	0.49328	12.6819	0.03625	8.05e-34	N
Adolescence	rs5770922	22	51023408	G	A	0.05	DMR3	cg08260245	22	51016501	-1.1483	-12.6666	0	9.26e-34	N
Adolescence	rs5770924	22	51024542	T	C	0.05	DMR3	cg08260245	22	51016501	-1.1483	-12.6666	0	9.26e-34	N
Adolescence	rs1059236	5	78982188	G	T	0.075	DMR1	cg09481121	5	78985425	-0.87221	-12.1153	0.10266	3.08e-31	N
Adolescence	rs72768807	5	78933644	A	G	0.069	DMR1	cg23279355	5	78985592	-0.97495	-12.0952	0.10301	3.8e-31	N
Adolescence	rs114878198	5	78939907	A	C	0.069	DMR1	cg23279355	5	78985592	-0.97495	-12.0952	0.10301	3.8e-31	N
Adolescence	rs72768817	5	78944371	C	G	0.069	DMR1	cg23279355	5	78985592	-0.97495	-12.0952	0.10301	3.8e-31	N
Adolescence	rs60449834	5	78957986	A	G	0.069	DMR1	cg23279355	5	78985592	-0.97495	-12.0952	0.10301	3.8e-31	N
Pregnancy	rs131758	22	51017082	T	A	0.408	DMR3	cg10490842	22	51016604	-0.52238	-12.7172	0.0136	9.76e-34	N
Adolescence	rs112627361	5	78905180	C	T	0.068	DMR1	cg04154027	5	78985588	-0.98158	-12.0807	0.05738	4.41e-31	N
Childhood	rs6883197	5	78991373	G	A	0.293	DMR1	cg10257870	5	78985484	-0.4855	-12.0499	0.07436	6.18e-31	N
Adolescence	rs55687040	5	78946215	G	C	0.072	DMR1	cg00611789	5	78985432	-0.92772	-12.0276	0.08862	7.63e-31	N
Middle Age	rs470116	22	51031209	G	C	0.494	DMR3	cg10770023	22	51016644	-0.51892	-12.6983	0.03634	1.45e-33	N
Adolescence	rs131756	22	51021599	T	C	0.499	DMR3	cg10490842	22	51016604	0.50296	12.6062	0.01077	1.77e-33	N
Adolescence	rs150894100	5	78974334	I	R	0.078	DMR1	cg00611789	5	78985432	-0.90714	-12.0212	0.11442	8.16e-31	N
Adolescence	rs72768824	5	78954839	T	G	0.068	DMR1	cg00611789	5	78985432	-0.95916	-11.9889	0.11399	1.14e-30	N
Adolescence	rs72768826	5	78956072	G	A	0.068	DMR1	cg00611789	5	78985432	-0.95916	-11.9889	0.11399	1.14e-30	N
Adolescence	rs149843275	5	78956305	D	R	0.068	DMR1	cg00611789	5	78985432	-0.95916	-11.9889	0.11399	1.14e-30	N
Adolescence	rs61212610	5	78961892	G	A	0.068	DMR1	cg00611789	5	78985432	-0.95916	-11.9889	0.11399	1.14e-30	N
Adolescence	rs12657392	5	78963323	A	C	0.068	DMR1	cg00611789	5	78985432	-0.95916	-11.9889	0.11399	1.14e-30	N
Adolescence	rs131752	22	51023424	T	C	0.475	DMR3	cg10770023	22	51016644	-0.50941	-12.5979	0.03154	1.93e-33	N
Adolescence	rs72768842	5	78974466	T	C	0.073	DMR1	cg09481121	5	78985425	-0.87521	-11.987	0.10262	1.16e-30	N
Childhood	rs131755	22	51022519	T	C	0.455	DMR3	cg08260245	22	51016501	0.49006	12.5973	0.02771	1.99e-33	N
Pregnancy	rs1059236	5	78982188	G	T	0.084	DMR1	cg04154027	5	78985588	-0.90307	-11.9862	0.11941	1.89e-30	N
Adolescence	rs6883197	5	78991373	G	A	0.299	DMR1	cg10257870	5	78985484	-0.47312	-11.9251	0.0728	2.19e-30	N
Childhood	rs131750	22	51024308	C	T	0.455	DMR3	cg08260245	22	51016501	0.49006	12.5973	0.02771	1.99e-33	N
Adolescence	rs470117	22	51009953	T	C	0.452	DMR3	cg19112186	22	51016638	0.50777	12.5649	0.03236	2.74e-33	N
Middle Age	rs131746	22	51025595	G	C	0.495	DMR3	cg24363820	22	51016703	0.53387	12.6366	0.03162	2.77e-33	N
Middle Age	rs131745	22	51025599	A	C	0.495	DMR3	cg24363820	22	51016703	0.53387	12.6366	0.03162	2.77e-33	N
Pregnancy	rs131756	22	51021599	T	C	0.497	DMR3	cg10490842	22	51016604	0.50752	12.6135	0.0129	2.91e-33	N
Adolescence	rs72768835	5	78968607	C	T	0.07	DMR1	cg09481121	5	78985425	-0.88525	-11.8711	0.10238	3.81e-30	N
Adolescence	rs56064438	5	78974908	C	T	0.07	DMR1	cg09481121	5	78985425	-0.88525	-11.8711	0.10238	3.81e-30	N
Middle Age	rs470116	22	51031209	G	C	0.494	DMR3	cg08260245	22	51016501	-0.51706	-12.6226	0.02779	3.2e-33	N
Childhood	rs131756	22	51021599	C	T	0.497	DMR3	cg00047287	22	51016899	-0.46704	-12.5247	0.16412	4.29e-33	N
Adolescence	rs131755	22	51022519	T	C	0.453	DMR3	cg05156901	22	51016646	0.50691	12.5213	0.0332	4.36e-33	N
Adolescence	rs131750	22	51024308	C	T	0.453	DMR3	cg05156901	22	51016646	0.50691	12.5213	0.0332	4.36e-33	N
Childhood	rs470117	22	51009953	T	C	0.454	DMR3	cg08260245	22	51016501	0.48986	12.512	0.02751	4.91e-33	N
Childhood	rs131752	22	51023424	T	C	0.473	DMR3	cg08260245	22	51016501	-0.48933	-12.4654	0.02844	8.04e-33	N
Childhood	rs131745	22	51025599	C	A	0.499	DMR3	cg08260245	22	51016501	-0.48442	-12.4481	0.02896	9.65e-33	N
Childhood	rs131746	22	51025595	C	G	0.499	DMR3	cg08260245	22	51016501	-0.48442	-12.4481	0.02896	9.65e-33	N
Adolescence	rs470116	22	51031209	G	C	0.484	DMR3	cg19112186	22	51016638	-0.49647	-12.422	0.03331	1.24e-32	N
Pregnancy	rs131755	22	51022519	T	C	0.448	DMR3	cg05156901	22	51016646	0.51373	12.4583	0.03525	1.47e-32	N
Pregnancy	rs131750	22	51024308	C	T	0.448	DMR3	cg05156901	22	51016646	0.51373	12.4583	0.03525	1.47e-32	N
Adolescence	rs470117	22	51009953	T	C	0.452	DMR3	cg05156901	22	51016646	0.5056	12.4043	0.03347	1.5e-32	N
Adolescence	rs3213445	22	51015838	C	T	0.056	DMR3	cg24363820	22	51016703	-1.05985	-12.3944	0.06154	1.66e-32	N
Pregnancy	rs140514	22	51018579	G	A	0.47	DMR3	cg19112186	22	51016638	0.50901	12.4446	0.0366	1.7e-32	N
Adolescence	rs113902152	5	78977241	G	A	0.07	DMR1	cg09481121	5	78985425	-0.88525	-11.8711	0.10238	3.81e-30	N
Adolescence	rs131755	22	51022519	T	C	0.453	DMR3	cg19112186	22	51016638	0.49881	12.3804	0.03239	1.93e-32	N
Adolescence	rs131750	22	51024308	C	T	0.453	DMR3	cg19112186	22	51016638	0.49881	12.3804	0.03239	1.93e-32	N
Childhood	rs72768842	5	78974466	T	C	0.074	DMR1	cg04154027	5	78985588	-0.8866	-11.8358	0.08485	5.56e-30	N
Childhood	rs131758	22	51017082	T	A	0.41	DMR3	cg10490842	22	51016604	-0.50768	-12.3659	0.01259	2.3e-32	N
Adolescence	rs112295819	5	78904692	A	G	0.068	DMR1	cg23279355	5	78985592	-0.9726	-11.8324	0.08161	5.66e-30	N
Childhood	rs131746	22	51025595	C	G	0.499	DMR3	cg24363820	22	51016703	-0.49142	-12.3561	0.03616	2.54e-32	N
Adolescence	rs6883197	5	78991373	G	A	0.299	DMR1	cg00611789	5	78985432	-0.49838	-11.8225	0.06797	6.26e-30	N
Childhood	rs131745	22	51025599	C	A	0.499	DMR3	cg24363820	22	51016703	-0.49142	-12.3561	0.03616	2.54e-32	N
Childhood	rs131746	22	51025595	C	G	0.499	DMR3	cg10770023	22	51016644	-0.4702	-12.3552	0.04095	2.57e-32	N
Childhood	rs6883197	5	78991373	G	A	0.293	DMR1	cg09655403	5	78985495	-0.49642	-11.822	0.05968	6.41e-30	N
Childhood	rs131745	22	51025599	C	A	0.499	DMR3	cg10770023	22	51016644	-0.4702	-12.3552	0.04095	2.57e-32	N
Middle Age	rs131746	22	51025595	G	C	0.495	DMR3	cg19112186	22	51016638	0.51109	12.4172	0.0309	2.71e-32	N
Middle Age	rs131745	22	51025599	A	C	0.495	DMR3	cg19112186	22	51016638	0.51109	12.4172	0.0309	2.71e-32	N
Pregnancy	rs131750	22	51024308	C	T	0.448	DMR3	cg24363820	22	51016703	0.50899	12.3948	0.03725	2.85e-32	N
Childhood	rs1059236	5	78982188	G	T	0.077	DMR1	cg04154027	5	78985588	-0.86459	-11.8143	0.0795	6.93e-30	N
Pregnancy	rs131755	22	51022519	T	C	0.448	DMR3	cg24363820	22	51016703	0.50899	12.3948	0.03725	2.85e-32	N
Adolescence	rs2073605	22	51008850	G	A	0.056	DMR3	cg24363820	22	51016703	-1.05604	-12.3418	0.06154	2.9e-32	N
Adolescence	rs131752	22	51023424	T	C	0.475	DMR3	cg24363820	22	51016703	-0.49906	-12.3402	0.03187	2.95e-32	N
Pregnancy	rs72768842	5	78974466	T	C	0.082	DMR1	cg23279355	5	78985592	-0.90767	-11.8498	0.14705	7.52e-30	N
Childhood	rs5869000	5	78996202	I	R	0.292	DMR1	cg10257870	5	78985484	-0.47669	-11.7974	0.07435	8.23e-30	N
Childhood	rs4441859	5	78996244	G	A	0.291	DMR1	cg10257870	5	78985484	-0.47635	-11.7942	0.07419	8.51e-30	N
Pregnancy	rs470117	22	51009953	T	C	0.451	DMR3	cg05156901	22	51016646	0.51321	12.3911	0.03515	2.96e-32	N
Pregnancy	rs131759	22	51015481	A	G	0.474	DMR3	cg19112186	22	51016638	0.50962	12.3842	0.03604	3.18e-32	N
Adolescence	rs2073604	22	51008925	A	G	0.056	DMR3	cg24363820	22	51016703	-1.05985	-12.3314	0.06149	3.23e-32	N
Adolescence	rs762676	22	51017794	G	A	0.056	DMR3	cg24363820	22	51016703	-1.05985	-12.3314	0.06149	3.23e-32	N
Adolescence	rs2269385	22	51010939	A	G	0.056	DMR3	cg24363820	22	51016703	-1.05985	-12.3314	0.06149	3.23e-32	N
Adolescence	rs2269384	22	51011115	T	C	0.056	DMR3	cg24363820	22	51016703	-1.05985	-12.3314	0.06149	3.23e-32	N
Adolescence	rs115743514	22	51011933	C	T	0.056	DMR3	cg24363820	22	51016703	-1.05985	-12.3314	0.06149	3.23e-32	N
Adolescence	rs17848459	22	51012311	T	G	0.056	DMR3	cg24363820	22	51016703	-1.05985	-12.3314	0.06149	3.23e-32	N
Adolescence	rs12627787	22	51012381	T	C	0.056	DMR3	cg24363820	22	51016703	-1.05985	-12.3314	0.06149	3.23e-32	N
Adolescence	rs1557503	22	51013072	A	G	0.056	DMR3	cg24363820	22	51016703	-1.05985	-12.3314	0.06149	3.23e-32	N
Adolescence	rs3213446	22	51015674	T	C	0.056	DMR3	cg24363820	22	51016703	-1.05985	-12.3314	0.06149	3.23e-32	N
Adolescence	rs8137478	22	51017296	C	G	0.056	DMR3	cg24363820	22	51016703	-1.05985	-12.3314	0.06149	3.23e-32	N
Adolescence	rs3180872	22	51017394	C	G	0.056	DMR3	cg24363820	22	51016703	-1.05985	-12.3314	0.06149	3.23e-32	N
Adolescence	rs1056964	22	51017476	G	A	0.056	DMR3	cg24363820	22	51016703	-1.05985	-12.3314	0.06149	3.23e-32	N
Adolescence	rs762677	22	51017713	A	G	0.056	DMR3	cg24363820	22	51016703	-1.05985	-12.3314	0.06149	3.23e-32	N
Pregnancy	rs131752	22	51023424	T	C	0.479	DMR3	cg00047287	22	51016899	-0.46656	-12.3751	0.15151	3.5e-32	N
Middle Age	rs140514	22	51018579	G	A	0.472	DMR3	cg05156901	22	51016646	0.50849	12.3856	0.03317	3.76e-32	N
Pregnancy	rs470116	22	51031209	G	C	0.494	DMR3	cg05156901	22	51016646	-0.50776	-12.3636	0.0374	3.94e-32	N
Pregnancy	rs131756	22	51021599	T	C	0.497	DMR3	cg00047287	22	51016899	0.46422	12.3517	0.15015	4.46e-32	N
Birth	rs131756	22	51021599	C	T	0.496	DMR3	cg10770023	22	51016644	-0.50816	-12.3372	0.04314	4.9e-32	N
Childhood	rs470117	22	51009953	T	C	0.454	DMR3	cg24363820	22	51016703	0.49243	12.2858	0.03585	5.32e-32	N
Pregnancy	rs470117	22	51009953	T	C	0.451	DMR3	cg24363820	22	51016703	0.5087	12.3346	0.03648	5.32e-32	N
Childhood	rs131758	22	51017082	T	A	0.41	DMR3	cg19112186	22	51016638	-0.50489	-12.282	0.03505	5.53e-32	N
Pregnancy	rs470116	22	51031209	G	C	0.494	DMR3	cg24363820	22	51016703	-0.50402	-12.3288	0.04036	5.65e-32	N
Adolescence	rs131758	22	51017082	T	A	0.41	DMR3	cg10490842	22	51016604	-0.50887	-12.2726	0.01062	5.98e-32	N
Birth	rs131752	22	51023424	T	C	0.472	DMR3	cg05156901	22	51016646	-0.51165	-12.2806	0.04391	8.81e-32	N
Adolescence	rs4441859	5	78996244	G	A	0.297	DMR1	cg10257870	5	78985484	-0.46792	-11.7827	0.07274	9.4e-30	N
Childhood	rs72768835	5	78968607	C	T	0.071	DMR1	cg04154027	5	78985588	-0.90013	-11.7812	0.08473	9.71e-30	N
Childhood	rs56064438	5	78974908	C	T	0.071	DMR1	cg04154027	5	78985588	-0.90013	-11.7812	0.08473	9.71e-30	N
Childhood	rs113902152	5	78977241	G	A	0.071	DMR1	cg04154027	5	78985588	-0.90013	-11.7812	0.08473	9.71e-30	N
Childhood	rs150894100	5	78974334	I	R	0.079	DMR1	cg04154027	5	78985588	-0.85869	-11.7629	0.08511	1.17e-29	N
Pregnancy	rs55687040	5	78946215	G	C	0.082	DMR1	cg04154027	5	78985588	-0.89296	-11.7884	0.12314	1.39e-29	N
Adolescence	rs112627361	5	78905180	C	T	0.068	DMR1	cg23279355	5	78985592	-0.96231	-11.7344	0.08155	1.54e-29	N
Pregnancy	rs1059236	5	78982188	G	T	0.084	DMR1	cg23279355	5	78985592	-0.89512	-11.7761	0.14801	1.58e-29	N
Adolescence	rs10627369	22	51017209	I	R	0.056	DMR3	cg24363820	22	51016703	-1.03596	-12.2217	0.05227	1.02e-31	N
Middle Age	rs131750	22	51024308	C	T	0.45	DMR3	cg05156901	22	51016646	0.50807	12.2884	0.03459	1.02e-31	N
Adolescence	rs72768807	5	78933644	A	G	0.069	DMR1	cg00611789	5	78985432	-0.92558	-11.7216	0.08824	1.75e-29	N
Adolescence	rs114878198	5	78939907	A	C	0.069	DMR1	cg00611789	5	78985432	-0.92558	-11.7216	0.08824	1.75e-29	N
Adolescence	rs72768817	5	78944371	C	G	0.069	DMR1	cg00611789	5	78985432	-0.92558	-11.7216	0.08824	1.75e-29	N
Middle Age	rs131755	22	51022519	T	C	0.45	DMR3	cg05156901	22	51016646	0.50807	12.2884	0.03459	1.02e-31	N
Middle Age	rs131752	22	51023424	T	C	0.478	DMR3	cg10490842	22	51016604	-0.50565	-12.2799	0.01513	1.12e-31	N
Pregnancy	rs470116	22	51031209	G	C	0.494	DMR3	cg10770023	22	51016644	-0.50002	-12.2599	0.04331	1.15e-31	N
Childhood	rs131755	22	51022519	T	C	0.455	DMR3	cg24363820	22	51016703	0.48693	12.2003	0.03518	1.3e-31	N
Childhood	rs131750	22	51024308	C	T	0.455	DMR3	cg24363820	22	51016703	0.48693	12.2003	0.03518	1.3e-31	N
Childhood	rs131752	22	51023424	T	C	0.473	DMR3	cg10490842	22	51016604	-0.4903	-12.1977	0.01245	1.33e-31	N
Middle Age	rs140514	22	51018579	G	A	0.472	DMR3	cg10770023	22	51016644	0.50408	12.2528	0.03534	1.47e-31	N
Childhood	rs131752	22	51023424	T	C	0.473	DMR3	cg19112186	22	51016638	-0.48748	-12.1114	0.03394	3.27e-31	N
Pregnancy	rs3091399	22	51030749	G	A	0.478	DMR3	cg19112186	22	51016638	0.50007	12.1582	0.03538	3.28e-31	N
Pregnancy	rs131752	22	51023424	T	C	0.479	DMR3	cg10490842	22	51016604	-0.49382	-12.1552	0.01297	3.38e-31	N
Adolescence	rs131746	22	51025595	G	C	0.499	DMR3	cg10770023	22	51016644	0.48858	12.0961	0.03181	3.76e-31	N
Adolescence	rs131745	22	51025599	A	C	0.499	DMR3	cg10770023	22	51016644	0.48858	12.0961	0.03181	3.76e-31	N
Birth	rs131756	22	51021599	C	T	0.496	DMR3	cg00047287	22	51016899	-0.47429	-12.1225	0.14961	4.48e-31	N
Birth	rs131758	22	51017082	T	A	0.406	DMR3	cg05156901	22	51016646	-0.51155	-12.116	0.04596	4.79e-31	N
Adolescence	rs60449834	5	78957986	A	G	0.069	DMR1	cg00611789	5	78985432	-0.92558	-11.7216	0.08824	1.75e-29	N
Pregnancy	rs131755	22	51022519	T	C	0.448	DMR3	cg10770023	22	51016644	0.4977	12.1144	0.03962	5.13e-31	N
Pregnancy	rs131750	22	51024308	C	T	0.448	DMR3	cg10770023	22	51016644	0.4977	12.1144	0.03962	5.13e-31	N
Middle Age	rs131755	22	51022519	T	C	0.45	DMR3	cg10770023	22	51016644	0.50148	12.094	0.03625	7.46e-31	N
Middle Age	rs131750	22	51024308	C	T	0.45	DMR3	cg10770023	22	51016644	0.50148	12.094	0.03625	7.46e-31	N
Adolescence	rs5869000	5	78996202	I	R	0.298	DMR1	cg10257870	5	78985484	-0.46592	-11.7171	0.07274	1.83e-29	N
Pregnancy	rs470117	22	51009953	T	C	0.451	DMR3	cg10770023	22	51016644	0.49816	12.0776	0.03947	7.47e-31	N
Adolescence	rs131758	22	51017082	T	A	0.41	DMR3	cg00047287	22	51016899	-0.46945	-12.0216	0.1561	8.13e-31	N
Adolescence	rs131746	22	51025595	G	C	0.499	DMR3	cg08260245	22	51016501	0.48406	12.0215	0.02484	8.13e-31	N
Adolescence	rs131745	22	51025599	A	C	0.499	DMR3	cg08260245	22	51016501	0.48406	12.0215	0.02484	8.13e-31	N
Pregnancy	rs72768842	5	78974466	T	C	0.082	DMR1	cg09655403	5	78985495	-0.90657	-11.7352	0.10497	2.38e-29	N
Pregnancy	rs150894100	5	78974334	I	R	0.087	DMR1	cg04154027	5	78985588	-0.87196	-11.6893	0.12704	3.76e-29	N
Pregnancy	rs72768835	5	78968607	C	T	0.078	DMR1	cg04154027	5	78985588	-0.91321	-11.6829	0.13133	4.01e-29	N
Pregnancy	rs56064438	5	78974908	C	T	0.078	DMR1	cg04154027	5	78985588	-0.91321	-11.6829	0.13133	4.01e-29	N
Pregnancy	rs113902152	5	78977241	G	A	0.078	DMR1	cg04154027	5	78985588	-0.91321	-11.6829	0.13133	4.01e-29	N
Adolescence	rs4441859	5	78996244	G	A	0.297	DMR1	cg00611789	5	78985432	-0.49122	-11.6353	0.06694	4.18e-29	N
Adolescence	rs5869000	5	78996202	I	R	0.298	DMR1	cg00611789	5	78985432	-0.49124	-11.6288	0.06694	4.46e-29	N
Adolescence	rs72768824	5	78954839	T	G	0.068	DMR1	cg09481121	5	78985425	-0.88095	-11.6155	0.10233	5.1e-29	N
Adolescence	rs72768826	5	78956072	G	A	0.068	DMR1	cg09481121	5	78985425	-0.88095	-11.6155	0.10233	5.1e-29	N
Middle Age	rs131758	22	51017082	T	A	0.407	DMR3	cg10490842	22	51016604	-0.50684	-12.0732	0.01432	9.22e-31	N
Middle Age	rs131756	22	51021599	T	C	0.498	DMR3	cg10490842	22	51016604	0.49874	12.0685	0.01593	9.67e-31	N
Middle Age	rs131759	22	51015481	A	G	0.476	DMR3	cg05156901	22	51016646	0.49932	12.0408	0.03272	1.28e-30	N
Childhood	rs131752	22	51023424	T	C	0.473	DMR3	cg00047287	22	51016899	-0.45586	-11.9783	0.16392	1.29e-30	N
Adolescence	rs149843275	5	78956305	D	R	0.068	DMR1	cg09481121	5	78985425	-0.88095	-11.6155	0.10233	5.1e-29	N
Adolescence	rs61212610	5	78961892	G	A	0.068	DMR1	cg09481121	5	78985425	-0.88095	-11.6155	0.10233	5.1e-29	N
Adolescence	rs12657392	5	78963323	A	C	0.068	DMR1	cg09481121	5	78985425	-0.88095	-11.6155	0.10233	5.1e-29	N
Adolescence	rs55687040	5	78946215	G	C	0.072	DMR1	cg09481121	5	78985425	-0.84818	-11.5908	0.06538	6.54e-29	N
Adolescence	rs112295819	5	78904692	A	G	0.068	DMR1	cg15197065	5	78985562	-0.93909	-11.584	0.06899	7.01e-29	N
Adolescence	rs112627361	5	78905180	C	T	0.068	DMR1	cg15197065	5	78985562	-0.93556	-11.5806	0.06901	7.26e-29	N
Middle Age	rs470116	22	51031209	G	C	0.494	DMR3	cg24363820	22	51016703	-0.51197	-11.9878	0.03044	2.19e-30	N
Adolescence	rs200591144	22	51017206	I	R	0.062	DMR3	cg24363820	22	51016703	-0.97788	-11.9131	0.05249	2.48e-30	N
Adolescence	rs3213445	22	51015838	C	T	0.056	DMR3	cg19112186	22	51016638	-1.0253	-11.907	0.04214	2.64e-30	N
Middle Age	rs3091399	22	51030749	G	A	0.478	DMR3	cg05156901	22	51016646	0.49515	11.9684	0.03229	2.66e-30	N
Adolescence	rs1557503	22	51013072	A	G	0.056	DMR3	cg19112186	22	51016638	-1.0286	-11.8916	0.04203	3.09e-30	N
Adolescence	rs762677	22	51017713	A	G	0.056	DMR3	cg19112186	22	51016638	-1.0286	-11.8916	0.04203	3.09e-30	N
Adolescence	rs2073604	22	51008925	A	G	0.056	DMR3	cg19112186	22	51016638	-1.0286	-11.8916	0.04203	3.09e-30	N
Childhood	rs5869000	5	78996202	I	R	0.292	DMR1	cg09655403	5	78985495	-0.4869	-11.5616	0.05961	8.92e-29	N
Adolescence	rs2269385	22	51010939	A	G	0.056	DMR3	cg19112186	22	51016638	-1.0286	-11.8916	0.04203	3.09e-30	N
Adolescence	rs2269384	22	51011115	T	C	0.056	DMR3	cg19112186	22	51016638	-1.0286	-11.8916	0.04203	3.09e-30	N
Adolescence	rs115743514	22	51011933	C	T	0.056	DMR3	cg19112186	22	51016638	-1.0286	-11.8916	0.04203	3.09e-30	N
Adolescence	rs17848459	22	51012311	T	G	0.056	DMR3	cg19112186	22	51016638	-1.0286	-11.8916	0.04203	3.09e-30	N
Childhood	rs4441859	5	78996244	G	A	0.291	DMR1	cg09655403	5	78985495	-0.48558	-11.5316	0.05961	1.2e-28	N
Pregnancy	rs5869000	5	78996202	I	R	0.275	DMR1	cg09481121	5	78985425	-0.49636	-11.5617	0.07366	1.34e-28	N
Adolescence	rs12627787	22	51012381	T	C	0.056	DMR3	cg19112186	22	51016638	-1.0286	-11.8916	0.04203	3.09e-30	N
Adolescence	rs150894100	5	78974334	I	R	0.078	DMR1	cg09481121	5	78985425	-0.82459	-11.5074	0.10266	1.51e-28	N
Pregnancy	rs1059236	5	78982188	G	T	0.084	DMR1	cg09655403	5	78985495	-0.88448	-11.5158	0.10656	2.11e-28	N
Adolescence	rs72768807	5	78933644	A	G	0.069	DMR1	cg09481121	5	78985425	-0.85731	-11.4702	0.06511	2.19e-28	N
Adolescence	rs3213446	22	51015674	T	C	0.056	DMR3	cg19112186	22	51016638	-1.0286	-11.8916	0.04203	3.09e-30	N
Adolescence	rs8137478	22	51017296	C	G	0.056	DMR3	cg19112186	22	51016638	-1.0286	-11.8916	0.04203	3.09e-30	N
Adolescence	rs3180872	22	51017394	C	G	0.056	DMR3	cg19112186	22	51016638	-1.0286	-11.8916	0.04203	3.09e-30	N
Adolescence	rs1056964	22	51017476	G	A	0.056	DMR3	cg19112186	22	51016638	-1.0286	-11.8916	0.04203	3.09e-30	N
Adolescence	rs114878198	5	78939907	A	C	0.069	DMR1	cg09481121	5	78985425	-0.85731	-11.4702	0.06511	2.19e-28	N
Adolescence	rs72768817	5	78944371	C	G	0.069	DMR1	cg09481121	5	78985425	-0.85731	-11.4702	0.06511	2.19e-28	N
Adolescence	rs762676	22	51017794	G	A	0.056	DMR3	cg19112186	22	51016638	-1.0286	-11.8916	0.04203	3.09e-30	N
Adolescence	rs60449834	5	78957986	A	G	0.069	DMR1	cg09481121	5	78985425	-0.85731	-11.4702	0.06511	2.19e-28	N
Childhood	rs55687040	5	78946215	G	C	0.073	DMR1	cg04154027	5	78985588	-0.86214	-11.45	0.0794	2.72e-28	N
Pregnancy	rs131759	22	51015481	A	G	0.474	DMR3	cg05156901	22	51016646	0.49677	11.9308	0.03597	3.32e-30	N
Pregnancy	rs140514	22	51018579	G	A	0.47	DMR3	cg24363820	22	51016703	0.49159	11.9281	0.03698	3.41e-30	N
Adolescence	rs6883197	5	78991373	G	A	0.299	DMR1	cg09481121	5	78985425	-0.45684	-11.4296	0.05955	3.29e-28	N
Pregnancy	rs150894100	5	78974334	I	R	0.087	DMR1	cg09655403	5	78985495	-0.86803	-11.4498	0.10502	4.04e-28	N
Adolescence	rs2073605	22	51008850	G	A	0.056	DMR3	cg19112186	22	51016638	-1.02238	-11.8674	0.04214	3.96e-30	N
Childhood	rs72768824	5	78954839	T	G	0.069	DMR1	cg04154027	5	78985588	-0.8871	-11.4047	0.08424	4.27e-28	N
Childhood	rs72768826	5	78956072	G	A	0.069	DMR1	cg04154027	5	78985588	-0.8871	-11.4047	0.08424	4.27e-28	N
Childhood	rs149843275	5	78956305	D	R	0.069	DMR1	cg04154027	5	78985588	-0.8871	-11.4047	0.08424	4.27e-28	N
Childhood	rs61212610	5	78961892	G	A	0.069	DMR1	cg04154027	5	78985588	-0.8871	-11.4047	0.08424	4.27e-28	N
Childhood	rs12657392	5	78963323	A	C	0.069	DMR1	cg04154027	5	78985588	-0.8871	-11.4047	0.08424	4.27e-28	N
Adolescence	rs470117	22	51009953	T	C	0.452	DMR3	cg08260245	22	51016501	0.48271	11.8635	0.02543	4.12e-30	N
Pregnancy	rs140514	22	51018579	G	A	0.47	DMR3	cg05156901	22	51016646	0.49339	11.9085	0.03597	4.16e-30	N
Pregnancy	rs5869000	5	78996202	I	R	0.275	DMR1	cg15197065	5	78985562	-0.50917	-11.4383	0.06304	4.53e-28	N
Pregnancy	rs131759	22	51015481	A	G	0.474	DMR3	cg24363820	22	51016703	0.49341	11.9061	0.03695	4.26e-30	N
Birth	rs131752	22	51023424	T	C	0.472	DMR3	cg19112186	22	51016638	-0.51184	-11.8757	0.04534	5.52e-30	N
Childhood	rs470116	22	51031209	G	C	0.483	DMR3	cg10770023	22	51016644	-0.4505	-11.8266	0.0388	6.12e-30	N
Middle Age	rs470117	22	51009953	T	C	0.453	DMR3	cg05156901	22	51016646	0.49585	11.8855	0.03409	6.14e-30	N
Childhood	rs72768807	5	78933644	A	G	0.069	DMR1	cg04154027	5	78985588	-0.87508	-11.3914	0.07889	4.88e-28	N
Childhood	rs470117	22	51009953	T	C	0.454	DMR3	cg10770023	22	51016644	0.45608	11.8242	0.03923	6.26e-30	N
Adolescence	rs5770904	22	51005659	A	T	0.046	DMR3	cg08260245	22	51016501	-1.09673	-11.8161	0	6.69e-30	N
Childhood	rs114878198	5	78939907	A	C	0.069	DMR1	cg04154027	5	78985588	-0.87508	-11.3914	0.07889	4.88e-28	N
Middle Age	rs131759	22	51015481	A	G	0.476	DMR3	cg10770023	22	51016644	0.49365	11.8747	0.03532	6.84e-30	N
Childhood	rs72768817	5	78944371	C	G	0.069	DMR1	cg04154027	5	78985588	-0.87508	-11.3914	0.07889	4.88e-28	N
Adolescence	rs131759	22	51015481	A	G	0.474	DMR3	cg19112186	22	51016638	0.47956	11.8089	0.03142	7.2e-30	N
Birth	rs470117	22	51009953	T	C	0.456	DMR3	cg05156901	22	51016646	0.4956	11.8451	0.04042	7.52e-30	N
Middle Age	rs140514	22	51018579	G	A	0.472	DMR3	cg08260245	22	51016501	0.49095	11.8534	0.02716	8.47e-30	N
Middle Age	rs3091399	22	51030749	G	A	0.478	DMR3	cg10770023	22	51016644	0.4908	11.8401	0.03536	9.68e-30	N
Adolescence	rs10627369	22	51017209	I	R	0.056	DMR3	cg19112186	22	51016638	-1.00427	-11.7713	0.03635	1.06e-29	N
Birth	rs131755	22	51022519	T	C	0.457	DMR3	cg05156901	22	51016646	0.49135	11.8056	0.04022	1.12e-29	N
Childhood	rs60449834	5	78957986	A	G	0.069	DMR1	cg04154027	5	78985588	-0.87508	-11.3914	0.07889	4.88e-28	N
Pregnancy	rs4441859	5	78996244	G	A	0.274	DMR1	cg09481121	5	78985425	-0.49284	-11.4277	0.07318	5.02e-28	N
Pregnancy	rs6883197	5	78991373	G	A	0.273	DMR1	cg09481121	5	78985425	-0.49165	-11.3993	0.07318	6.64e-28	N
Birth	rs131750	22	51024308	C	T	0.457	DMR3	cg05156901	22	51016646	0.49135	11.8056	0.04022	1.12e-29	N
Middle Age	rs470116	22	51031209	G	C	0.494	DMR3	cg19112186	22	51016638	-0.4914	-11.8196	0.02954	1.19e-29	N
Birth	rs131746	22	51025595	C	G	0.498	DMR3	cg05156901	22	51016646	-0.48886	-11.7908	0.04041	1.3e-29	N
Birth	rs131745	22	51025599	C	A	0.498	DMR3	cg05156901	22	51016646	-0.48886	-11.7908	0.04041	1.3e-29	N
Adolescence	rs470116	22	51031209	G	C	0.484	DMR3	cg05156901	22	51016646	-0.4765	-11.7463	0.0315	1.36e-29	N
Adolescence	rs131752	22	51023424	T	C	0.475	DMR3	cg00047287	22	51016899	-0.45079	-11.7325	0.14964	1.56e-29	N
Pregnancy	rs131746	22	51025595	G	C	0.495	DMR3	cg08260245	22	51016501	0.47467	11.7681	0.03192	1.71e-29	N
Adolescence	rs4441859	5	78996244	G	A	0.297	DMR1	cg09481121	5	78985425	-0.45383	-11.3527	0.05926	7.05e-28	N
Pregnancy	rs131745	22	51025599	A	C	0.495	DMR3	cg08260245	22	51016501	0.47467	11.7681	0.03192	1.71e-29	N
Pregnancy	rs131759	22	51015481	A	G	0.474	DMR3	cg10770023	22	51016644	0.48661	11.7581	0.03953	1.89e-29	N
Adolescence	rs131755	22	51022519	T	C	0.453	DMR3	cg10770023	22	51016644	0.47681	11.7123	0.03201	1.92e-29	N
Pregnancy	rs6883197	5	78991373	G	A	0.273	DMR1	cg15197065	5	78985562	-0.50841	-11.3847	0.06244	7.66e-28	N
Adolescence	rs112295819	5	78904692	A	G	0.068	DMR1	cg00611789	5	78985432	-0.91421	-11.3381	0.06244	8.15e-28	N
Adolescence	rs131750	22	51024308	C	T	0.453	DMR3	cg10770023	22	51016644	0.47681	11.7123	0.03201	1.92e-29	N
Birth	rs131756	22	51021599	C	T	0.496	DMR3	cg08260245	22	51016501	-0.492	-11.7452	0.03309	2.05e-29	N
Childhood	rs131755	22	51022519	T	C	0.455	DMR3	cg10770023	22	51016644	0.44965	11.7024	0.03903	2.16e-29	N
Childhood	rs131750	22	51024308	C	T	0.455	DMR3	cg10770023	22	51016644	0.44965	11.7024	0.03903	2.16e-29	N
Pregnancy	rs140514	22	51018579	G	A	0.47	DMR3	cg10770023	22	51016644	0.4836	11.7449	0.03965	2.16e-29	N
Middle Age	rs131759	22	51015481	A	G	0.476	DMR3	cg08260245	22	51016501	0.48951	11.738	0.02694	2.69e-29	N
Childhood	rs470116	22	51031209	G	C	0.483	DMR3	cg08260245	22	51016501	-0.4562	-11.6772	0.02653	2.79e-29	N
Adolescence	rs112627361	5	78905180	C	T	0.068	DMR1	cg00611789	5	78985432	-0.91086	-11.3359	0.06241	8.33e-28	N
Pregnancy	rs4441859	5	78996244	G	A	0.274	DMR1	cg15197065	5	78985562	-0.50745	-11.3558	0.06244	1.02e-27	N
Childhood	rs6883197	5	78991373	G	A	0.293	DMR1	cg00611789	5	78985432	-0.48375	-11.3028	0.06401	1.17e-27	N
Pregnancy	rs150894100	5	78974334	I	R	0.087	DMR1	cg23279355	5	78985592	-0.855	-11.3415	0.14703	1.17e-27	N
Childhood	rs72768835	5	78968607	C	T	0.071	DMR1	cg23279355	5	78985592	-0.85728	-11.2852	0.15469	1.39e-27	N
Childhood	rs56064438	5	78974908	C	T	0.071	DMR1	cg23279355	5	78985592	-0.85728	-11.2852	0.15469	1.39e-27	N
Childhood	rs113902152	5	78977241	G	A	0.071	DMR1	cg23279355	5	78985592	-0.85728	-11.2852	0.15469	1.39e-27	N
Middle Age	rs131750	22	51024308	C	T	0.45	DMR3	cg08260245	22	51016501	0.48956	11.7337	0.02722	2.8e-29	N
Middle Age	rs131755	22	51022519	T	C	0.45	DMR3	cg08260245	22	51016501	0.48956	11.7337	0.02722	2.8e-29	N
Childhood	rs131746	22	51025595	C	G	0.499	DMR3	cg19112186	22	51016638	-0.46792	-11.666	0.03064	3.12e-29	N
Childhood	rs131745	22	51025599	C	A	0.499	DMR3	cg19112186	22	51016638	-0.46792	-11.666	0.03064	3.12e-29	N
Childhood	rs131746	22	51025595	C	G	0.499	DMR3	cg10490842	22	51016604	-0.46756	-11.6593	0.01196	3.34e-29	N
Pregnancy	rs55687040	5	78946215	G	C	0.082	DMR1	cg09655403	5	78985495	-0.87285	-11.3019	0.0981	1.72e-27	N
Pregnancy	rs55687040	5	78946215	G	C	0.082	DMR1	cg23279355	5	78985592	-0.86602	-11.2907	0.14164	1.92e-27	N
Adolescence	rs5869000	5	78996202	I	R	0.298	DMR1	cg09481121	5	78985425	-0.45038	-11.2468	0.05926	2.01e-27	N
Pregnancy	rs72768824	5	78954839	T	G	0.077	DMR1	cg04154027	5	78985588	-0.89488	-11.2814	0.13123	2.1e-27	N
Pregnancy	rs72768826	5	78956072	G	A	0.077	DMR1	cg04154027	5	78985588	-0.89488	-11.2814	0.13123	2.1e-27	N
Childhood	rs131745	22	51025599	C	A	0.499	DMR3	cg10490842	22	51016604	-0.46756	-11.6593	0.01196	3.34e-29	N
Birth	rs131758	22	51017082	T	A	0.406	DMR3	cg00047287	22	51016899	-0.47237	-11.6793	0.15654	3.97e-29	N
Pregnancy	rs149843275	5	78956305	D	R	0.077	DMR1	cg04154027	5	78985588	-0.89488	-11.2814	0.13123	2.1e-27	N
Pregnancy	rs61212610	5	78961892	G	A	0.077	DMR1	cg04154027	5	78985588	-0.89488	-11.2814	0.13123	2.1e-27	N
Pregnancy	rs12657392	5	78963323	A	C	0.077	DMR1	cg04154027	5	78985588	-0.89488	-11.2814	0.13123	2.1e-27	N
Pregnancy	rs72768807	5	78933644	A	G	0.078	DMR1	cg04154027	5	78985588	-0.87925	-11.2553	0.1193	2.71e-27	N
Birth	rs131758	22	51017082	T	A	0.406	DMR3	cg19112186	22	51016638	-0.5102	-11.6767	0.04499	4.08e-29	N
Pregnancy	rs131779	22	50988193	A	G	0.365	DMR3	cg19112186	22	51016638	-0.4972	-11.6722	0.02623	4.46e-29	N
Pregnancy	rs114878198	5	78939907	A	C	0.078	DMR1	cg04154027	5	78985588	-0.87925	-11.2553	0.1193	2.71e-27	N
Pregnancy	rs72768817	5	78944371	C	G	0.078	DMR1	cg04154027	5	78985588	-0.87925	-11.2553	0.1193	2.71e-27	N
Pregnancy	rs60449834	5	78957986	A	G	0.078	DMR1	cg04154027	5	78985588	-0.87925	-11.2553	0.1193	2.71e-27	N
Adolescence	rs470117	22	51009953	T	C	0.452	DMR3	cg00047287	22	51016899	0.44784	11.628	0.14568	4.5e-29	N
Adolescence	rs140514	22	51018579	G	A	0.474	DMR3	cg19112186	22	51016638	0.47136	11.6222	0.03157	4.77e-29	N
Adolescence	rs140514	22	51018579	G	A	0.474	DMR3	cg05156901	22	51016646	0.47441	11.621	0.03121	4.83e-29	N
Middle Age	rs4441859	5	78996244	G	A	0.277	DMR1	cg09655403	5	78985495	-0.5127	-11.2364	0.04138	3.7e-27	N
Pregnancy	rs72768835	5	78968607	C	T	0.078	DMR1	cg23279355	5	78985592	-0.887	-11.2106	0.16187	4.18e-27	N
Pregnancy	rs56064438	5	78974908	C	T	0.078	DMR1	cg23279355	5	78985592	-0.887	-11.2106	0.16187	4.18e-27	N
Childhood	rs131746	22	51025595	C	G	0.499	DMR3	cg00047287	22	51016899	-0.43979	-11.6072	0.15747	5.64e-29	N
Childhood	rs131745	22	51025599	C	A	0.499	DMR3	cg00047287	22	51016899	-0.43979	-11.6072	0.15747	5.64e-29	N
Middle Age	rs470117	22	51009953	T	C	0.453	DMR3	cg10770023	22	51016644	0.48813	11.6628	0.03607	5.68e-29	N
Pregnancy	rs113902152	5	78977241	G	A	0.078	DMR1	cg23279355	5	78985592	-0.887	-11.2106	0.16187	4.18e-27	N
Pregnancy	rs72768835	5	78968607	C	T	0.078	DMR1	cg09655403	5	78985495	-0.89266	-11.2022	0.098	4.54e-27	N
Adolescence	rs131746	22	51025595	G	C	0.499	DMR3	cg24363820	22	51016703	0.46901	11.5741	0.03083	7.75e-29	N
Adolescence	rs131745	22	51025599	A	C	0.499	DMR3	cg24363820	22	51016703	0.46901	11.5741	0.03083	7.75e-29	N
Pregnancy	rs56064438	5	78974908	C	T	0.078	DMR1	cg09655403	5	78985495	-0.89266	-11.2022	0.098	4.54e-27	N
Pregnancy	rs113902152	5	78977241	G	A	0.078	DMR1	cg09655403	5	78985495	-0.89266	-11.2022	0.098	4.54e-27	N
Childhood	rs470117	22	51009953	T	C	0.454	DMR3	cg00047287	22	51016899	0.44164	11.571	0.16205	8.11e-29	N
Childhood	rs470116	22	51031209	G	C	0.483	DMR3	cg24363820	22	51016703	-0.4618	-11.5637	0.03385	8.74e-29	N
Adolescence	rs131752	22	51023424	T	C	0.475	DMR3	cg10490842	22	51016604	-0.47394	-11.5569	0.01051	9.2e-29	N
Middle Age	rs470117	22	51009953	T	C	0.453	DMR3	cg08260245	22	51016501	0.4866	11.6016	0.02684	1.04e-28	N
Childhood	rs140514	22	51018579	G	A	0.475	DMR3	cg05156901	22	51016646	0.45377	11.5274	0.03356	1.26e-28	N
Birth	rs131755	22	51022519	T	C	0.457	DMR3	cg19112186	22	51016638	0.49667	11.5609	0.04218	1.29e-28	N
Birth	rs131750	22	51024308	C	T	0.457	DMR3	cg19112186	22	51016638	0.49667	11.5609	0.04218	1.29e-28	N
Adolescence	rs470117	22	51009953	T	C	0.452	DMR3	cg10770023	22	51016644	0.47241	11.5154	0.03139	1.4e-28	N
Childhood	rs72768842	5	78974466	T	C	0.074	DMR1	cg23279355	5	78985592	-0.83296	-11.1604	0.15501	4.75e-27	N
Middle Age	rs5869000	5	78996202	I	R	0.278	DMR1	cg09655403	5	78985495	-0.50947	-11.1892	0.04254	5.84e-27	N
Childhood	rs1059236	5	78982188	G	T	0.077	DMR1	cg23279355	5	78985592	-0.81202	-11.1363	0.15463	6.02e-27	N
Birth	rs131752	22	51023424	T	C	0.472	DMR3	cg24363820	22	51016703	-0.49296	-11.5496	0.04554	1.44e-28	N
Middle Age	rs3091399	22	51030749	G	A	0.478	DMR3	cg08260245	22	51016501	0.4807	11.5342	0.02603	2.02e-28	N
Pregnancy	rs3091399	22	51030749	G	A	0.478	DMR3	cg05156901	22	51016646	0.48044	11.5174	0.03508	2.07e-28	N
Childhood	rs131755	22	51022519	T	C	0.455	DMR3	cg00047287	22	51016899	0.43605	11.4718	0.16133	2.19e-28	N
Childhood	rs131750	22	51024308	C	T	0.455	DMR3	cg00047287	22	51016899	0.43605	11.4718	0.16133	2.19e-28	N
Adolescence	rs3091399	22	51030749	G	A	0.487	DMR3	cg19112186	22	51016638	0.4624	11.4659	0.03001	2.29e-28	N
Adolescence	rs131755	22	51022519	T	C	0.453	DMR3	cg08260245	22	51016501	0.46618	11.4632	0.02537	2.35e-28	N
Pregnancy	rs72768842	5	78974466	T	C	0.082	DMR1	cg10257870	5	78985484	-0.80571	-11.145	0.09458	7.89e-27	N
Adolescence	rs131750	22	51024308	C	T	0.453	DMR3	cg08260245	22	51016501	0.46618	11.4632	0.02537	2.35e-28	N
Birth	rs131758	22	51017082	T	A	0.406	DMR3	cg08260245	22	51016501	-0.49663	-11.499	0.03144	2.38e-28	N
Middle Age	rs200591144	22	51017206	I	R	0.065	DMR3	cg08260245	22	51016501	-0.9724	-11.5064	0.00114	2.66e-28	N
Pregnancy	rs3091399	22	51030749	G	A	0.478	DMR3	cg24363820	22	51016703	0.47668	11.4793	0.03687	3.02e-28	N
Adolescence	rs131759	22	51015481	A	G	0.474	DMR3	cg05156901	22	51016646	0.46957	11.4364	0.03096	3.07e-28	N
Childhood	rs150894100	5	78974334	I	R	0.079	DMR1	cg23279355	5	78985592	-0.80619	-11.084	0.15555	1e-26	N
Adolescence	rs131755	22	51022519	T	C	0.453	DMR3	cg00047287	22	51016899	0.43848	11.417	0.14208	3.72e-28	N
Adolescence	rs131750	22	51024308	C	T	0.453	DMR3	cg00047287	22	51016899	0.43848	11.417	0.14208	3.72e-28	N
Birth	rs470117	22	51009953	T	C	0.456	DMR3	cg19112186	22	51016638	0.4952	11.4431	0.04204	4.14e-28	N
Birth	rs131758	22	51017082	T	A	0.406	DMR3	cg24363820	22	51016703	-0.4936	-11.4176	0.0479	5.32e-28	N
Birth	rs131752	22	51023424	T	C	0.472	DMR3	cg00047287	22	51016899	-0.45799	-11.4111	0.15439	5.67e-28	N
Childhood	rs131759	22	51015481	A	G	0.476	DMR3	cg05156901	22	51016646	0.45008	11.3721	0.03113	5.91e-28	N
Pregnancy	rs470116	22	51031209	G	C	0.494	DMR3	cg08260245	22	51016501	-0.46139	-11.3712	0.03038	8.75e-28	N
Birth	rs6883197	5	78991373	G	A	0.301	DMR1	cg04154027	5	78985588	-0.48405	-11.1157	0.05316	1.01e-26	N
Birth	rs4441859	5	78996244	G	A	0.3	DMR1	cg04154027	5	78985588	-0.48353	-11.1096	0.05316	1.07e-26	N
Birth	rs131746	22	51025595	C	G	0.498	DMR3	cg24363820	22	51016703	-0.48063	-11.362	0.04408	9.19e-28	N
Middle Age	rs4441859	5	78996244	G	A	0.277	DMR1	cg23279355	5	78985592	-0.50492	-11.1205	0.06695	1.13e-26	N
Childhood	rs72768842	5	78974466	T	C	0.074	DMR1	cg09481121	5	78985425	-0.79535	-11.0633	0.09558	1.23e-26	N
Childhood	rs72768835	5	78968607	C	T	0.071	DMR1	cg09481121	5	78985425	-0.81051	-11.0603	0.09398	1.26e-26	N
Birth	rs131745	22	51025599	C	A	0.498	DMR3	cg24363820	22	51016703	-0.48063	-11.362	0.04408	9.19e-28	N
Birth	rs131746	22	51025595	C	G	0.498	DMR3	cg19112186	22	51016638	-0.48732	-11.3598	0.04204	9.38e-28	N
Childhood	rs56064438	5	78974908	C	T	0.071	DMR1	cg09481121	5	78985425	-0.81051	-11.0603	0.09398	1.26e-26	N
Birth	rs131745	22	51025599	C	A	0.498	DMR3	cg19112186	22	51016638	-0.48732	-11.3598	0.04204	9.38e-28	N
Childhood	rs113902152	5	78977241	G	A	0.071	DMR1	cg09481121	5	78985425	-0.81051	-11.0603	0.09398	1.26e-26	N
Childhood	rs10627369	22	51017209	I	R	0.058	DMR3	cg08260245	22	51016501	-0.94	-11.3107	0.06204	1.08e-27	N
Childhood	rs3213445	22	51015838	C	T	0.058	DMR3	cg08260245	22	51016501	-0.95011	-11.3079	0.06296	1.12e-27	N
Pregnancy	rs72768842	5	78974466	T	C	0.082	DMR1	cg09481121	5	78985425	-0.80948	-11.0952	0.08847	1.28e-26	N
Middle Age	rs5869000	5	78996202	I	R	0.278	DMR1	cg23279355	5	78985592	-0.50266	-11.0976	0.06696	1.41e-26	N
Childhood	rs72768842	5	78974466	T	C	0.074	DMR1	cg15197065	5	78985562	-0.83126	-11.0421	0.09478	1.51e-26	N
Pregnancy	rs131746	22	51025595	G	C	0.495	DMR3	cg00047287	22	51016899	0.4392	11.3401	0.14812	1.19e-27	N
Childhood	rs5869000	5	78996202	I	R	0.292	DMR1	cg00611789	5	78985432	-0.47374	-11.0373	0.06372	1.58e-26	N
Childhood	rs114878198	5	78939907	A	C	0.069	DMR1	cg23279355	5	78985592	-0.83995	-11.0141	0.15418	1.98e-26	N
Childhood	rs72768817	5	78944371	C	G	0.069	DMR1	cg23279355	5	78985592	-0.83995	-11.0141	0.15418	1.98e-26	N
Pregnancy	rs131745	22	51025599	A	C	0.495	DMR3	cg00047287	22	51016899	0.4392	11.3401	0.14812	1.19e-27	N
Pregnancy	rs3091399	22	51030749	G	A	0.478	DMR3	cg10770023	22	51016644	0.47004	11.3361	0.03856	1.23e-27	N
Childhood	rs131755	22	51022519	T	C	0.455	DMR3	cg10490842	22	51016604	0.45569	11.2964	0.01208	1.25e-27	N
Childhood	rs131750	22	51024308	C	T	0.455	DMR3	cg10490842	22	51016604	0.45569	11.2964	0.01208	1.25e-27	N
Adolescence	rs470116	22	51031209	G	C	0.484	DMR3	cg08260245	22	51016501	-0.45609	-11.2747	0.023	1.52e-27	N
Childhood	rs470117	22	51009953	T	C	0.454	DMR3	cg10490842	22	51016604	0.45727	11.2726	0.01207	1.58e-27	N
Childhood	rs2073604	22	51008925	A	G	0.057	DMR3	cg08260245	22	51016501	-0.95161	-11.2722	0.06291	1.59e-27	N
Childhood	rs2269385	22	51010939	A	G	0.057	DMR3	cg08260245	22	51016501	-0.95161	-11.2722	0.06291	1.59e-27	N
Childhood	rs60449834	5	78957986	A	G	0.069	DMR1	cg23279355	5	78985592	-0.83995	-11.0141	0.15418	1.98e-26	N
Childhood	rs72768807	5	78933644	A	G	0.069	DMR1	cg23279355	5	78985592	-0.83995	-11.0141	0.15418	1.98e-26	N
Adolescence	rs112295819	5	78904692	A	G	0.068	DMR1	cg09481121	5	78985425	-0.84105	-11.0109	0.02789	2.01e-26	N
Childhood	rs12657392	5	78963323	A	C	0.069	DMR1	cg23279355	5	78985592	-0.85042	-11.0108	0.15456	2.04e-26	N
Childhood	rs72768824	5	78954839	T	G	0.069	DMR1	cg23279355	5	78985592	-0.85042	-11.0108	0.15456	2.04e-26	N
Childhood	rs2269384	22	51011115	T	C	0.057	DMR3	cg08260245	22	51016501	-0.95161	-11.2722	0.06291	1.59e-27	N
Childhood	rs115743514	22	51011933	C	T	0.057	DMR3	cg08260245	22	51016501	-0.95161	-11.2722	0.06291	1.59e-27	N
Childhood	rs17848459	22	51012311	T	G	0.057	DMR3	cg08260245	22	51016501	-0.95161	-11.2722	0.06291	1.59e-27	N
Childhood	rs12627787	22	51012381	T	C	0.057	DMR3	cg08260245	22	51016501	-0.95161	-11.2722	0.06291	1.59e-27	N
Childhood	rs72768826	5	78956072	G	A	0.069	DMR1	cg23279355	5	78985592	-0.85042	-11.0108	0.15456	2.04e-26	N
Childhood	rs1557503	22	51013072	A	G	0.057	DMR3	cg08260245	22	51016501	-0.95161	-11.2722	0.06291	1.59e-27	N
Childhood	rs3213446	22	51015674	T	C	0.057	DMR3	cg08260245	22	51016501	-0.95161	-11.2722	0.06291	1.59e-27	N
Childhood	rs149843275	5	78956305	D	R	0.069	DMR1	cg23279355	5	78985592	-0.85042	-11.0108	0.15456	2.04e-26	N
Childhood	rs61212610	5	78961892	G	A	0.069	DMR1	cg23279355	5	78985592	-0.85042	-11.0108	0.15456	2.04e-26	N
Childhood	rs1059236	5	78982188	G	T	0.077	DMR1	cg15197065	5	78985562	-0.80969	-11.0078	0.09029	2.1e-26	N
Birth	rs5869000	5	78996202	I	R	0.3	DMR1	cg04154027	5	78985588	-0.48101	-11.0386	0.05304	2.12e-26	N
Pregnancy	rs1059236	5	78982188	G	T	0.084	DMR1	cg10257870	5	78985484	-0.79221	-11.0387	0.09255	2.2e-26	N
Childhood	rs8137478	22	51017296	C	G	0.057	DMR3	cg08260245	22	51016501	-0.95161	-11.2722	0.06291	1.59e-27	N
Childhood	rs4441859	5	78996244	G	A	0.291	DMR1	cg00611789	5	78985432	-0.47207	-10.9988	0.06372	2.29e-26	N
Childhood	rs762677	22	51017713	A	G	0.057	DMR3	cg08260245	22	51016501	-0.95161	-11.2722	0.06291	1.59e-27	N
Childhood	rs762676	22	51017794	G	A	0.057	DMR3	cg08260245	22	51016501	-0.95161	-11.2722	0.06291	1.59e-27	N
Childhood	rs3180872	22	51017394	C	G	0.057	DMR3	cg08260245	22	51016501	-0.95161	-11.2722	0.06291	1.59e-27	N
Childhood	rs150894100	5	78974334	I	R	0.079	DMR1	cg15197065	5	78985562	-0.80316	-10.9451	0.09517	3.85e-26	N
Childhood	rs150894100	5	78974334	I	R	0.079	DMR1	cg09481121	5	78985425	-0.76647	-10.9336	0.0959	4.3e-26	N
Childhood	rs72768835	5	78968607	C	T	0.071	DMR1	cg15197065	5	78985562	-0.83934	-10.9235	0.09453	4.74e-26	N
Childhood	rs56064438	5	78974908	C	T	0.071	DMR1	cg15197065	5	78985562	-0.83934	-10.9235	0.09453	4.74e-26	N
Childhood	rs113902152	5	78977241	G	A	0.071	DMR1	cg15197065	5	78985562	-0.83934	-10.9235	0.09453	4.74e-26	N
Childhood	rs1056964	22	51017476	G	A	0.057	DMR3	cg08260245	22	51016501	-0.95161	-11.2722	0.06291	1.59e-27	N
Adolescence	rs112627361	5	78905180	C	T	0.068	DMR1	cg09481121	5	78985425	-0.83166	-10.9142	0.02789	5.12e-26	N
Childhood	rs1059236	5	78982188	G	T	0.077	DMR1	cg09481121	5	78985425	-0.76733	-10.9087	0.05175	5.47e-26	N
Childhood	rs55687040	5	78946215	G	C	0.073	DMR1	cg23279355	5	78985592	-0.81595	-10.8929	0.15422	6.36e-26	N
Pregnancy	rs1059236	5	78982188	G	T	0.084	DMR1	cg09481121	5	78985425	-0.79194	-10.9258	0.08838	6.46e-26	N
Middle Age	rs6883197	5	78991373	G	A	0.276	DMR1	cg09655403	5	78985495	-0.50056	-10.9287	0.04132	7.06e-26	N
Pregnancy	rs112295819	5	78904692	A	G	0.078	DMR1	cg04154027	5	78985588	-0.8559	-10.9089	0.11927	7.59e-26	N
Pregnancy	rs112627361	5	78905180	C	T	0.078	DMR1	cg04154027	5	78985588	-0.8559	-10.9089	0.11927	7.59e-26	N
Birth	rs131746	22	51025595	C	G	0.498	DMR3	cg00047287	22	51016899	-0.44867	-11.2884	0.14398	1.89e-27	N
Middle Age	rs6883197	5	78991373	G	A	0.276	DMR1	cg23279355	5	78985592	-0.49651	-10.907	0.06691	8.67e-26	N
Birth	rs131745	22	51025599	C	A	0.498	DMR3	cg00047287	22	51016899	-0.44867	-11.2884	0.14398	1.89e-27	N
Adolescence	chr22:51031831	22	51031831	I	R	0.06	DMR3	cg08260245	22	51016501	-0.96074	-11.2501	0	1.94e-27	N
Pregnancy	rs5869000	5	78996202	I	R	0.275	DMR1	cg00611789	5	78985432	-0.50297	-10.894	0.07774	8.74e-26	N
Adolescence	rs200591144	22	51017206	I	R	0.062	DMR3	cg19112186	22	51016638	-0.93035	-11.2315	0.0365	2.33e-27	N
Childhood	rs140514	22	51018579	G	A	0.475	DMR3	cg08260245	22	51016501	0.44312	11.2275	0.02558	2.46e-27	N
Childhood	rs6883197	5	78991373	G	A	0.293	DMR1	cg09481121	5	78985425	-0.43578	-10.8551	0.04774	9.15e-26	N
Childhood	rs72768842	5	78974466	T	C	0.074	DMR1	cg10257870	5	78985484	-0.79611	-10.8517	0.17371	9.45e-26	N
Childhood	rs112295819	5	78904692	A	G	0.068	DMR1	cg04154027	5	78985588	-0.85234	-10.8499	0.07314	9.62e-26	N
Adolescence	rs1059236	5	78982188	G	T	0.075	DMR1	cg11438310	5	78985434	-0.80655	-10.8406	0.08545	1.04e-25	N
Pregnancy	rs149843275	5	78956305	D	R	0.077	DMR1	cg09655403	5	78985495	-0.87718	-10.8565	0.0977	1.25e-25	N
Pregnancy	rs61212610	5	78961892	G	A	0.077	DMR1	cg09655403	5	78985495	-0.87718	-10.8565	0.0977	1.25e-25	N
Middle Age	rs10627369	22	51017209	I	R	0.059	DMR3	cg08260245	22	51016501	-1.01241	-11.278	0	2.47e-27	N
Pregnancy	rs72768824	5	78954839	T	G	0.077	DMR1	cg09655403	5	78985495	-0.87718	-10.8565	0.0977	1.25e-25	N
Pregnancy	rs72768826	5	78956072	G	A	0.077	DMR1	cg09655403	5	78985495	-0.87718	-10.8565	0.0977	1.25e-25	N
Pregnancy	rs12657392	5	78963323	A	C	0.077	DMR1	cg09655403	5	78985495	-0.87718	-10.8565	0.0977	1.25e-25	N
Childhood	rs112627361	5	78905180	C	T	0.069	DMR1	cg04154027	5	78985588	-0.84746	-10.8214	0.07328	1.26e-25	N
Pregnancy	rs150894100	5	78974334	I	R	0.087	DMR1	cg09481121	5	78985425	-0.77667	-10.8554	0.08856	1.26e-25	N
Childhood	rs1059236	5	78982188	G	T	0.077	DMR1	cg10257870	5	78985484	-0.77232	-10.7682	0.14415	2.1e-25	N
Pregnancy	rs131781	22	50982457	G	A	0.381	DMR3	cg19112186	22	51016638	-0.47785	-11.2606	0.02513	2.57e-27	N
Adolescence	rs470116	22	51031209	G	C	0.484	DMR3	cg10770023	22	51016644	-0.45581	-11.2148	0.02894	2.75e-27	N
Pregnancy	rs6883197	5	78991373	G	A	0.273	DMR1	cg00611789	5	78985432	-0.49971	-10.7813	0.07615	2.54e-25	N
Pregnancy	rs4441859	5	78996244	G	A	0.274	DMR1	cg00611789	5	78985432	-0.49985	-10.7812	0.07615	2.54e-25	N
Pregnancy	rs72768807	5	78933644	A	G	0.078	DMR1	cg09655403	5	78985495	-0.85756	-10.7693	0.07456	2.85e-25	N
Pregnancy	rs114878198	5	78939907	A	C	0.078	DMR1	cg09655403	5	78985495	-0.85756	-10.7693	0.07456	2.85e-25	N
Pregnancy	rs72768817	5	78944371	C	G	0.078	DMR1	cg09655403	5	78985495	-0.85756	-10.7693	0.07456	2.85e-25	N
Pregnancy	rs60449834	5	78957986	A	G	0.078	DMR1	cg09655403	5	78985495	-0.85756	-10.7693	0.07456	2.85e-25	N
Pregnancy	rs150894100	5	78974334	I	R	0.087	DMR1	cg10257870	5	78985484	-0.76434	-10.7622	0.09451	3.04e-25	N
Pregnancy	rs72768824	5	78954839	T	G	0.077	DMR1	cg23279355	5	78985592	-0.86391	-10.7539	0.16139	3.29e-25	N
Childhood	rs2073605	22	51008850	G	A	0.058	DMR3	cg08260245	22	51016501	-0.943	-11.2104	0.06296	2.91e-27	N
Pregnancy	rs72768826	5	78956072	G	A	0.077	DMR1	cg23279355	5	78985592	-0.86391	-10.7539	0.16139	3.29e-25	N
Pregnancy	rs149843275	5	78956305	D	R	0.077	DMR1	cg23279355	5	78985592	-0.86391	-10.7539	0.16139	3.29e-25	N
Pregnancy	rs61212610	5	78961892	G	A	0.077	DMR1	cg23279355	5	78985592	-0.86391	-10.7539	0.16139	3.29e-25	N
Birth	rs131752	22	51023424	T	C	0.472	DMR3	cg08260245	22	51016501	-0.48044	-11.207	0.03172	4.16e-27	N
Pregnancy	rs12657392	5	78963323	A	C	0.077	DMR1	cg23279355	5	78985592	-0.86391	-10.7539	0.16139	3.29e-25	N
Adolescence	rs5770911	22	51011241	T	C	0.051	DMR3	cg24363820	22	51016703	-1.01398	-11.1623	0.06106	4.6e-27	N
Adolescence	rs117323981	22	51011937	G	A	0.051	DMR3	cg24363820	22	51016703	-1.01398	-11.1623	0.06106	4.6e-27	N
Adolescence	rs5770917	22	51017353	C	T	0.051	DMR3	cg24363820	22	51016703	-1.01398	-11.1623	0.06106	4.6e-27	N
Adolescence	rs2269382	22	51018911	T	C	0.051	DMR3	cg24363820	22	51016703	-1.01398	-11.1623	0.06106	4.6e-27	N
Adolescence	rs2269381	22	51020069	C	G	0.051	DMR3	cg24363820	22	51016703	-1.01398	-11.1623	0.06106	4.6e-27	N
Middle Age	rs2073605	22	51008850	G	A	0.059	DMR3	cg08260245	22	51016501	-1.01189	-11.2102	0	4.77e-27	N
Middle Age	rs2073604	22	51008925	A	G	0.059	DMR3	cg08260245	22	51016501	-1.01189	-11.2102	0	4.77e-27	N
Childhood	rs72768842	5	78974466	T	C	0.074	DMR1	cg09655403	5	78985495	-0.8183	-10.7159	0.13504	3.45e-25	N
Childhood	rs150894100	5	78974334	I	R	0.079	DMR1	cg10257870	5	78985484	-0.76583	-10.7031	0.17377	3.9e-25	N
Pregnancy	rs55687040	5	78946215	G	C	0.082	DMR1	cg09481121	5	78985425	-0.78199	-10.7332	0.06705	4e-25	N
Childhood	rs1059236	5	78982188	G	T	0.077	DMR1	cg09655403	5	78985495	-0.79743	-10.6883	0.11903	4.48e-25	N
Pregnancy	rs112295819	5	78904692	A	G	0.078	DMR1	cg09655403	5	78985495	-0.85064	-10.6694	0.07467	7.28e-25	N
Pregnancy	rs112627361	5	78905180	C	T	0.078	DMR1	cg09655403	5	78985495	-0.85064	-10.6694	0.07467	7.28e-25	N
Childhood	rs5869000	5	78996202	I	R	0.292	DMR1	cg09481121	5	78985425	-0.42769	-10.6289	0.04767	7.87e-25	N
Childhood	rs4441859	5	78996244	G	A	0.291	DMR1	cg09481121	5	78985425	-0.42743	-10.6273	0.04757	7.99e-25	N
Adolescence	rs1059236	5	78982188	G	T	0.075	DMR1	cg10257870	5	78985484	-0.7772	-10.6231	0.05658	8.22e-25	N
Pregnancy	rs114878198	5	78939907	A	C	0.078	DMR1	cg23279355	5	78985592	-0.84366	-10.6544	0.14621	8.37e-25	N
Pregnancy	rs72768817	5	78944371	C	G	0.078	DMR1	cg23279355	5	78985592	-0.84366	-10.6544	0.14621	8.37e-25	N
Pregnancy	rs60449834	5	78957986	A	G	0.078	DMR1	cg23279355	5	78985592	-0.84366	-10.6544	0.14621	8.37e-25	N
Pregnancy	rs72768807	5	78933644	A	G	0.078	DMR1	cg23279355	5	78985592	-0.84366	-10.6544	0.14621	8.37e-25	N
Birth	rs4441859	5	78996244	G	A	0.3	DMR1	cg23279355	5	78985592	-0.4661	-10.632	0.04153	9.99e-25	N
Middle Age	rs2269385	22	51010939	A	G	0.059	DMR3	cg08260245	22	51016501	-1.01189	-11.2102	0	4.77e-27	N
Middle Age	rs2269384	22	51011115	T	C	0.059	DMR3	cg08260245	22	51016501	-1.01189	-11.2102	0	4.77e-27	N
Middle Age	rs115743514	22	51011933	C	T	0.059	DMR3	cg08260245	22	51016501	-1.01189	-11.2102	0	4.77e-27	N
Middle Age	rs17848459	22	51012311	T	G	0.059	DMR3	cg08260245	22	51016501	-1.01189	-11.2102	0	4.77e-27	N
Childhood	rs72768824	5	78954839	T	G	0.069	DMR1	cg09481121	5	78985425	-0.79144	-10.6008	0.09379	1.03e-24	N
Childhood	rs72768826	5	78956072	G	A	0.069	DMR1	cg09481121	5	78985425	-0.79144	-10.6008	0.09379	1.03e-24	N
Middle Age	rs12627787	22	51012381	T	C	0.059	DMR3	cg08260245	22	51016501	-1.01189	-11.2102	0	4.77e-27	N
Middle Age	rs1557503	22	51013072	A	G	0.059	DMR3	cg08260245	22	51016501	-1.01189	-11.2102	0	4.77e-27	N
Childhood	rs149843275	5	78956305	D	R	0.069	DMR1	cg09481121	5	78985425	-0.79144	-10.6008	0.09379	1.03e-24	N
Childhood	rs61212610	5	78961892	G	A	0.069	DMR1	cg09481121	5	78985425	-0.79144	-10.6008	0.09379	1.03e-24	N
Childhood	rs12657392	5	78963323	A	C	0.069	DMR1	cg09481121	5	78985425	-0.79144	-10.6008	0.09379	1.03e-24	N
Pregnancy	rs72768835	5	78968607	C	T	0.078	DMR1	cg10257870	5	78985484	-0.79156	-10.6183	0.13768	1.17e-24	N
Pregnancy	rs56064438	5	78974908	C	T	0.078	DMR1	cg10257870	5	78985484	-0.79156	-10.6183	0.13768	1.17e-24	N
Pregnancy	rs113902152	5	78977241	G	A	0.078	DMR1	cg10257870	5	78985484	-0.79156	-10.6183	0.13768	1.17e-24	N
Middle Age	rs3213446	22	51015674	T	C	0.059	DMR3	cg08260245	22	51016501	-1.01189	-11.2102	0	4.77e-27	N
Adolescence	rs150894100	5	78974334	I	R	0.078	DMR1	cg10257870	5	78985484	-0.76417	-10.5645	0.05668	1.43e-24	N
Middle Age	rs8137478	22	51017296	C	G	0.059	DMR3	cg08260245	22	51016501	-1.01189	-11.2102	0	4.77e-27	N
Pregnancy	rs55687040	5	78946215	G	C	0.082	DMR1	cg10257870	5	78985484	-0.76669	-10.5955	0.09299	1.45e-24	N
Adolescence	rs72768842	5	78974466	T	C	0.073	DMR1	cg11438310	5	78985434	-0.7982	-10.5618	0.08543	1.46e-24	N
Childhood	rs55687040	5	78946215	G	C	0.073	DMR1	cg09481121	5	78985425	-0.76396	-10.5604	0.0454	1.5e-24	N
Middle Age	rs3180872	22	51017394	C	G	0.059	DMR3	cg08260245	22	51016501	-1.01189	-11.2102	0	4.77e-27	N
Middle Age	rs1056964	22	51017476	G	A	0.059	DMR3	cg08260245	22	51016501	-1.01189	-11.2102	0	4.77e-27	N
Middle Age	rs762677	22	51017713	A	G	0.059	DMR3	cg08260245	22	51016501	-1.01189	-11.2102	0	4.77e-27	N
Birth	rs6883197	5	78991373	G	A	0.301	DMR1	cg23279355	5	78985592	-0.46439	-10.5801	0.04153	1.62e-24	N
Middle Age	rs762676	22	51017794	G	A	0.059	DMR3	cg08260245	22	51016501	-1.01189	-11.2102	0	4.77e-27	N
Birth	rs131752	22	51023424	T	C	0.472	DMR3	cg10770023	22	51016644	-0.47557	-11.1922	0.04413	4.81e-27	N
Childhood	rs72768807	5	78933644	A	G	0.069	DMR1	cg09481121	5	78985425	-0.77822	-10.5503	0.04515	1.65e-24	N
Birth	rs470116	22	51031209	G	C	0.48	DMR3	cg05156901	22	51016646	-0.46548	-11.1882	0.03835	5e-27	N
Childhood	rs114878198	5	78939907	A	C	0.069	DMR1	cg09481121	5	78985425	-0.77822	-10.5503	0.04515	1.65e-24	N
Adolescence	rs131746	22	51025595	G	C	0.499	DMR3	cg00047287	22	51016899	0.4283	11.153	0.14065	5.04e-27	N
Adolescence	rs131745	22	51025599	A	C	0.499	DMR3	cg00047287	22	51016899	0.4283	11.153	0.14065	5.04e-27	N
Adolescence	rs3213445	22	51015838	C	T	0.056	DMR3	cg05156901	22	51016646	-0.97505	-11.1483	0.05588	5.28e-27	N
Childhood	rs72768817	5	78944371	C	G	0.069	DMR1	cg09481121	5	78985425	-0.77822	-10.5503	0.04515	1.65e-24	N
Childhood	rs60449834	5	78957986	A	G	0.069	DMR1	cg09481121	5	78985425	-0.77822	-10.5503	0.04515	1.65e-24	N
Adolescence	rs131779	22	50988193	A	G	0.365	DMR3	cg19112186	22	51016638	-0.47179	-11.1471	0.03133	5.34e-27	N
Middle Age	rs3213445	22	51015838	C	T	0.059	DMR3	cg10770023	22	51016644	-1.00474	-11.1953	0.06257	5.51e-27	N
Adolescence	rs5770922	22	51023408	G	A	0.05	DMR3	cg24363820	22	51016703	-1.02767	-11.1134	0.04169	7.42e-27	N
Childhood	rs150894100	5	78974334	I	R	0.079	DMR1	cg09655403	5	78985495	-0.78495	-10.5358	0.1352	1.89e-24	N
Adolescence	rs5770924	22	51024542	T	C	0.05	DMR3	cg24363820	22	51016703	-1.02767	-11.1134	0.04169	7.42e-27	N
Childhood	rs55687040	5	78946215	G	C	0.073	DMR1	cg15197065	5	78985562	-0.79786	-10.5316	0.09014	1.97e-24	N
Pregnancy	rs1059236	5	78982188	G	T	0.084	DMR1	cg15197065	5	78985562	-0.79588	-10.5591	0.08955	2.04e-24	N
Middle Age	rs3213445	22	51015838	C	T	0.059	DMR3	cg08260245	22	51016501	-1.00327	-11.159	0	7.82e-27	N
Middle Age	rs131746	22	51025595	G	C	0.495	DMR3	cg10490842	22	51016604	0.47407	11.153	0.01635	8.28e-27	N
Middle Age	rs131745	22	51025599	A	C	0.495	DMR3	cg10490842	22	51016604	0.47407	11.153	0.01635	8.28e-27	N
Middle Age	rs131750	22	51024308	C	T	0.45	DMR3	cg19112186	22	51016638	0.47058	11.1503	0.02985	8.5e-27	N
Middle Age	rs5869000	5	78996202	I	R	0.278	DMR1	cg04154027	5	78985588	-0.48499	-10.5666	0.04368	2.1e-24	N
Middle Age	rs131755	22	51022519	T	C	0.45	DMR3	cg19112186	22	51016638	0.47058	11.1503	0.02985	8.5e-27	N
Birth	rs5869000	5	78996202	I	R	0.3	DMR1	cg23279355	5	78985592	-0.46279	-10.5422	0.04117	2.31e-24	N
Pregnancy	rs72768842	5	78974466	T	C	0.082	DMR1	cg15197065	5	78985562	-0.80169	-10.5424	0.08958	2.38e-24	N
Adolescence	rs72768842	5	78974466	T	C	0.073	DMR1	cg10257870	5	78985484	-0.77924	-10.5047	0.05657	2.5e-24	N
Middle Age	rs4441859	5	78996244	G	A	0.277	DMR1	cg04154027	5	78985588	-0.48537	-10.5432	0.04342	2.61e-24	N
Adolescence	rs72768835	5	78968607	C	T	0.07	DMR1	cg11438310	5	78985434	-0.80936	-10.4924	0.08522	2.81e-24	N
Adolescence	rs56064438	5	78974908	C	T	0.07	DMR1	cg11438310	5	78985434	-0.80936	-10.4924	0.08522	2.81e-24	N
Adolescence	rs113902152	5	78977241	G	A	0.07	DMR1	cg11438310	5	78985434	-0.80936	-10.4924	0.08522	2.81e-24	N
Childhood	rs3091399	22	51030749	G	A	0.488	DMR3	cg05156901	22	51016646	0.43524	11.0966	0.03178	8.87e-27	N
Childhood	rs55687040	5	78946215	G	C	0.073	DMR1	cg09655403	5	78985495	-0.8034	-10.4885	0.10897	2.94e-24	N
Childhood	rs112295819	5	78904692	A	G	0.068	DMR1	cg23279355	5	78985592	-0.81707	-10.4794	0.14404	3.2e-24	N
Childhood	rs72768835	5	78968607	C	T	0.071	DMR1	cg09655403	5	78985495	-0.81775	-10.4779	0.1342	3.25e-24	N
Middle Age	rs140514	22	51018579	G	A	0.472	DMR3	cg24363820	22	51016703	0.4807	11.122	0.02905	1.12e-26	N
Adolescence	rs1557503	22	51013072	A	G	0.056	DMR3	cg05156901	22	51016646	-0.97325	-11.0697	0.05586	1.14e-26	N
Adolescence	rs2073604	22	51008925	A	G	0.056	DMR3	cg05156901	22	51016646	-0.97325	-11.0697	0.05586	1.14e-26	N
Childhood	rs56064438	5	78974908	C	T	0.071	DMR1	cg09655403	5	78985495	-0.81775	-10.4779	0.1342	3.25e-24	N
Childhood	rs113902152	5	78977241	G	A	0.071	DMR1	cg09655403	5	78985495	-0.81775	-10.4779	0.1342	3.25e-24	N
Adolescence	rs2269385	22	51010939	A	G	0.056	DMR3	cg05156901	22	51016646	-0.97325	-11.0697	0.05586	1.14e-26	N
Childhood	rs55687040	5	78946215	G	C	0.073	DMR1	cg10257870	5	78985484	-0.77129	-10.4617	0.14372	3.78e-24	N
Childhood	rs112627361	5	78905180	C	T	0.069	DMR1	cg23279355	5	78985592	-0.81228	-10.4505	0.14391	4.2e-24	N
Pregnancy	rs72768835	5	78968607	C	T	0.078	DMR1	cg09481121	5	78985425	-0.78816	-10.4635	0.06415	4.94e-24	N
Adolescence	rs2269384	22	51011115	T	C	0.056	DMR3	cg05156901	22	51016646	-0.97325	-11.0697	0.05586	1.14e-26	N
Pregnancy	rs56064438	5	78974908	C	T	0.078	DMR1	cg09481121	5	78985425	-0.78816	-10.4635	0.06415	4.94e-24	N
Pregnancy	rs113902152	5	78977241	G	A	0.078	DMR1	cg09481121	5	78985425	-0.78816	-10.4635	0.06415	4.94e-24	N
Adolescence	rs115743514	22	51011933	C	T	0.056	DMR3	cg05156901	22	51016646	-0.97325	-11.0697	0.05586	1.14e-26	N
Childhood	rs72768807	5	78933644	A	G	0.069	DMR1	cg15197065	5	78985562	-0.80497	-10.4076	0.08953	6.25e-24	N
Adolescence	rs17848459	22	51012311	T	G	0.056	DMR3	cg05156901	22	51016646	-0.97325	-11.0697	0.05586	1.14e-26	N
Childhood	rs114878198	5	78939907	A	C	0.069	DMR1	cg15197065	5	78985562	-0.80497	-10.4076	0.08953	6.25e-24	N
Childhood	rs72768817	5	78944371	C	G	0.069	DMR1	cg15197065	5	78985562	-0.80497	-10.4076	0.08953	6.25e-24	N
Childhood	rs60449834	5	78957986	A	G	0.069	DMR1	cg15197065	5	78985562	-0.80497	-10.4076	0.08953	6.25e-24	N
Childhood	rs72768824	5	78954839	T	G	0.069	DMR1	cg15197065	5	78985562	-0.81493	-10.4035	0.09402	6.49e-24	N
Childhood	rs72768826	5	78956072	G	A	0.069	DMR1	cg15197065	5	78985562	-0.81493	-10.4035	0.09402	6.49e-24	N
Childhood	rs149843275	5	78956305	D	R	0.069	DMR1	cg15197065	5	78985562	-0.81493	-10.4035	0.09402	6.49e-24	N
Adolescence	rs12627787	22	51012381	T	C	0.056	DMR3	cg05156901	22	51016646	-0.97325	-11.0697	0.05586	1.14e-26	N
Childhood	rs61212610	5	78961892	G	A	0.069	DMR1	cg15197065	5	78985562	-0.81493	-10.4035	0.09402	6.49e-24	N
Childhood	rs12657392	5	78963323	A	C	0.069	DMR1	cg15197065	5	78985562	-0.81493	-10.4035	0.09402	6.49e-24	N
Pregnancy	rs112295819	5	78904692	A	G	0.078	DMR1	cg23279355	5	78985592	-0.82761	-10.4224	0.14602	7.21e-24	N
Adolescence	rs3213446	22	51015674	T	C	0.056	DMR3	cg05156901	22	51016646	-0.97325	-11.0697	0.05586	1.14e-26	N
Adolescence	rs8137478	22	51017296	C	G	0.056	DMR3	cg05156901	22	51016646	-0.97325	-11.0697	0.05586	1.14e-26	N
Pregnancy	rs112627361	5	78905180	C	T	0.078	DMR1	cg23279355	5	78985592	-0.82761	-10.4224	0.14602	7.21e-24	N
Adolescence	rs150894100	5	78974334	I	R	0.078	DMR1	cg11438310	5	78985434	-0.76669	-10.3755	0.08543	8.34e-24	N
Adolescence	rs72768824	5	78954839	T	G	0.068	DMR1	cg11438310	5	78985434	-0.81241	-10.3738	0.08502	8.46e-24	N
Adolescence	rs72768826	5	78956072	G	A	0.068	DMR1	cg11438310	5	78985434	-0.81241	-10.3738	0.08502	8.46e-24	N
Adolescence	rs3180872	22	51017394	C	G	0.056	DMR3	cg05156901	22	51016646	-0.97325	-11.0697	0.05586	1.14e-26	N
Adolescence	rs149843275	5	78956305	D	R	0.068	DMR1	cg11438310	5	78985434	-0.81241	-10.3738	0.08502	8.46e-24	N
Adolescence	rs1056964	22	51017476	G	A	0.056	DMR3	cg05156901	22	51016646	-0.97325	-11.0697	0.05586	1.14e-26	N
Adolescence	rs762677	22	51017713	A	G	0.056	DMR3	cg05156901	22	51016646	-0.97325	-11.0697	0.05586	1.14e-26	N
Adolescence	rs762676	22	51017794	G	A	0.056	DMR3	cg05156901	22	51016646	-0.97325	-11.0697	0.05586	1.14e-26	N
Pregnancy	rs470116	22	51031209	G	C	0.494	DMR3	cg00047287	22	51016899	-0.43157	-11.1005	0.14755	1.21e-26	N
Adolescence	rs61212610	5	78961892	G	A	0.068	DMR1	cg11438310	5	78985434	-0.81241	-10.3738	0.08502	8.46e-24	N
Adolescence	rs12657392	5	78963323	A	C	0.068	DMR1	cg11438310	5	78985434	-0.81241	-10.3738	0.08502	8.46e-24	N
Childhood	rs72768835	5	78968607	C	T	0.071	DMR1	cg10257870	5	78985484	-0.77893	-10.3591	0.17317	9.81e-24	N
Childhood	rs56064438	5	78974908	C	T	0.071	DMR1	cg10257870	5	78985484	-0.77893	-10.3591	0.17317	9.81e-24	N
Childhood	rs113902152	5	78977241	G	A	0.071	DMR1	cg10257870	5	78985484	-0.77893	-10.3591	0.17317	9.81e-24	N
Birth	rs6883197	5	78991373	G	A	0.301	DMR1	cg10257870	5	78985484	-0.45447	-10.3674	0.02278	1.16e-23	N
Childhood	rs3213445	22	51015838	C	T	0.058	DMR3	cg05156901	22	51016646	-0.9327	-11.0579	0.0843	1.29e-26	N
Adolescence	rs72768835	5	78968607	C	T	0.07	DMR1	cg10257870	5	78985484	-0.78364	-10.3389	0.05565	1.17e-23	N
Adolescence	rs56064438	5	78974908	C	T	0.07	DMR1	cg10257870	5	78985484	-0.78364	-10.3389	0.05565	1.17e-23	N
Adolescence	rs113902152	5	78977241	G	A	0.07	DMR1	cg10257870	5	78985484	-0.78364	-10.3389	0.05565	1.17e-23	N
Childhood	rs72768826	5	78956072	G	A	0.069	DMR1	cg09655403	5	78985495	-0.81754	-10.3176	0.13405	1.44e-23	N
Childhood	rs149843275	5	78956305	D	R	0.069	DMR1	cg09655403	5	78985495	-0.81754	-10.3176	0.13405	1.44e-23	N
Childhood	rs61212610	5	78961892	G	A	0.069	DMR1	cg09655403	5	78985495	-0.81754	-10.3176	0.13405	1.44e-23	N
Childhood	rs12657392	5	78963323	A	C	0.069	DMR1	cg09655403	5	78985495	-0.81754	-10.3176	0.13405	1.44e-23	N
Childhood	rs72768824	5	78954839	T	G	0.069	DMR1	cg09655403	5	78985495	-0.81754	-10.3176	0.13405	1.44e-23	N
Birth	rs4441859	5	78996244	G	A	0.3	DMR1	cg10257870	5	78985484	-0.45323	-10.3423	0.02254	1.46e-23	N
Middle Age	rs6883197	5	78991373	G	A	0.276	DMR1	cg04154027	5	78985588	-0.47742	-10.3468	0.04356	1.59e-23	N
Pregnancy	rs5869000	5	78996202	I	R	0.275	DMR1	cg03546977	5	78985489	-0.46619	-10.3284	0.06241	1.71e-23	N
Childhood	rs140514	22	51018579	G	A	0.475	DMR3	cg24363820	22	51016703	0.44609	11.0492	0.03308	1.41e-26	N
Childhood	rs114878198	5	78939907	A	C	0.069	DMR1	cg09655403	5	78985495	-0.80259	-10.2503	0.10844	2.68e-23	N
Childhood	rs72768817	5	78944371	C	G	0.069	DMR1	cg09655403	5	78985495	-0.80259	-10.2503	0.10844	2.68e-23	N
Childhood	rs60449834	5	78957986	A	G	0.069	DMR1	cg09655403	5	78985495	-0.80259	-10.2503	0.10844	2.68e-23	N
Childhood	rs72768807	5	78933644	A	G	0.069	DMR1	cg09655403	5	78985495	-0.80259	-10.2503	0.10844	2.68e-23	N
Birth	rs5869000	5	78996202	I	R	0.3	DMR1	cg10257870	5	78985484	-0.45031	-10.2628	0.02244	3.02e-23	N
Pregnancy	rs72768835	5	78968607	C	T	0.078	DMR1	cg15197065	5	78985562	-0.80153	-10.2531	0.08961	3.39e-23	N
Pregnancy	rs56064438	5	78974908	C	T	0.078	DMR1	cg15197065	5	78985562	-0.80153	-10.2531	0.08961	3.39e-23	N
Birth	rs131755	22	51022519	T	C	0.457	DMR3	cg24363820	22	51016703	0.47223	11.079	0.04051	1.44e-26	N
Pregnancy	rs113902152	5	78977241	G	A	0.078	DMR1	cg15197065	5	78985562	-0.80153	-10.2531	0.08961	3.39e-23	N
Adolescence	rs55687040	5	78946215	G	C	0.072	DMR1	cg10257870	5	78985484	-0.75553	-10.1741	0.05482	5.32e-23	N
Pregnancy	rs6883197	5	78991373	G	A	0.273	DMR1	cg03546977	5	78985489	-0.46231	-10.2015	0.06526	5.42e-23	N
Adolescence	rs55687040	5	78946215	G	C	0.072	DMR1	cg11438310	5	78985434	-0.76917	-10.1586	0.05417	6.13e-23	N
Middle Age	rs4441859	5	78996244	G	A	0.277	DMR1	cg15197065	5	78985562	-0.46268	-10.189	0.03378	6.64e-23	N
Pregnancy	rs72768824	5	78954839	T	G	0.077	DMR1	cg10257870	5	78985484	-0.77006	-10.1782	0.1369	6.69e-23	N
Pregnancy	rs72768826	5	78956072	G	A	0.077	DMR1	cg10257870	5	78985484	-0.77006	-10.1782	0.1369	6.69e-23	N
Pregnancy	rs149843275	5	78956305	D	R	0.077	DMR1	cg10257870	5	78985484	-0.77006	-10.1782	0.1369	6.69e-23	N
Pregnancy	rs61212610	5	78961892	G	A	0.077	DMR1	cg10257870	5	78985484	-0.77006	-10.1782	0.1369	6.69e-23	N
Pregnancy	rs12657392	5	78963323	A	C	0.077	DMR1	cg10257870	5	78985484	-0.77006	-10.1782	0.1369	6.69e-23	N
Middle Age	rs72768842	5	78974466	T	C	0.086	DMR1	cg04154027	5	78985588	-0.78438	-10.1848	0.09243	6.9e-23	N
Birth	rs131750	22	51024308	C	T	0.457	DMR3	cg24363820	22	51016703	0.47223	11.079	0.04051	1.44e-26	N
Childhood	rs470116	22	51031209	G	C	0.483	DMR3	cg19112186	22	51016638	-0.44368	-11.0422	0.02946	1.5e-26	N
Pregnancy	rs4441859	5	78996244	G	A	0.274	DMR1	cg03546977	5	78985489	-0.46137	-10.1745	0.06526	6.92e-23	N
Birth	rs131756	22	51021599	C	T	0.496	DMR3	cg10490842	22	51016604	-0.46559	-11.0712	0.00884	1.55e-26	N
Pregnancy	rs150894100	5	78974334	I	R	0.087	DMR1	cg15197065	5	78985562	-0.75967	-10.1724	0.08962	7.05e-23	N
Childhood	rs131759	22	51015481	A	G	0.476	DMR3	cg08260245	22	51016501	0.4382	11.0392	0.02533	1.55e-26	N
Middle Age	rs72768835	5	78968607	C	T	0.083	DMR1	cg04154027	5	78985588	-0.79999	-10.1722	0.10091	7.73e-23	N
Middle Age	rs56064438	5	78974908	C	T	0.083	DMR1	cg04154027	5	78985588	-0.79999	-10.1722	0.10091	7.73e-23	N
Middle Age	rs113902152	5	78977241	G	A	0.083	DMR1	cg04154027	5	78985588	-0.79999	-10.1722	0.10091	7.73e-23	N
Pregnancy	rs55687040	5	78946215	G	C	0.082	DMR1	cg15197065	5	78985562	-0.77118	-10.1538	0.06434	8.34e-23	N
Pregnancy	rs72768824	5	78954839	T	G	0.077	DMR1	cg09481121	5	78985425	-0.77461	-10.1479	0.06409	8.8e-23	N
Pregnancy	rs131755	22	51022519	T	C	0.448	DMR3	cg08260245	22	51016501	0.45337	11.072	0.02898	1.59e-26	N
Pregnancy	rs131750	22	51024308	C	T	0.448	DMR3	cg08260245	22	51016501	0.45337	11.072	0.02898	1.59e-26	N
Pregnancy	rs72768826	5	78956072	G	A	0.077	DMR1	cg09481121	5	78985425	-0.77461	-10.1479	0.06409	8.8e-23	N
Pregnancy	rs149843275	5	78956305	D	R	0.077	DMR1	cg09481121	5	78985425	-0.77461	-10.1479	0.06409	8.8e-23	N
Pregnancy	rs61212610	5	78961892	G	A	0.077	DMR1	cg09481121	5	78985425	-0.77461	-10.1479	0.06409	8.8e-23	N
Pregnancy	rs12657392	5	78963323	A	C	0.077	DMR1	cg09481121	5	78985425	-0.77461	-10.1479	0.06409	8.8e-23	N
Pregnancy	rs131779	22	50988193	A	G	0.365	DMR3	cg05156901	22	51016646	-0.47747	-11.0584	0.02732	1.82e-26	N
Adolescence	rs2073605	22	51008850	G	A	0.056	DMR3	cg05156901	22	51016646	-0.96525	-11.0199	0.05588	1.84e-26	N
Middle Age	rs140514	22	51018579	G	A	0.472	DMR3	cg19112186	22	51016638	0.46492	11.0675	0.02802	1.88e-26	N
Middle Age	rs2073605	22	51008850	G	A	0.059	DMR3	cg10770023	22	51016644	-0.99941	-11.0658	0.06255	1.91e-26	N
Middle Age	rs5869000	5	78996202	I	R	0.278	DMR1	cg15197065	5	78985562	-0.45978	-10.1477	0.03424	9.63e-23	N
Middle Age	rs2073604	22	51008925	A	G	0.059	DMR3	cg10770023	22	51016644	-0.99941	-11.0658	0.06255	1.91e-26	N
Childhood	rs72768824	5	78954839	T	G	0.069	DMR1	cg10257870	5	78985484	-0.77105	-10.0879	0.17258	1.18e-22	N
Childhood	rs72768826	5	78956072	G	A	0.069	DMR1	cg10257870	5	78985484	-0.77105	-10.0879	0.17258	1.18e-22	N
Childhood	rs149843275	5	78956305	D	R	0.069	DMR1	cg10257870	5	78985484	-0.77105	-10.0879	0.17258	1.18e-22	N
Middle Age	rs2269385	22	51010939	A	G	0.059	DMR3	cg10770023	22	51016644	-0.99941	-11.0658	0.06255	1.91e-26	N
Middle Age	rs2269384	22	51011115	T	C	0.059	DMR3	cg10770023	22	51016644	-0.99941	-11.0658	0.06255	1.91e-26	N
Middle Age	rs115743514	22	51011933	C	T	0.059	DMR3	cg10770023	22	51016644	-0.99941	-11.0658	0.06255	1.91e-26	N
Middle Age	rs17848459	22	51012311	T	G	0.059	DMR3	cg10770023	22	51016644	-0.99941	-11.0658	0.06255	1.91e-26	N
Middle Age	rs12627787	22	51012381	T	C	0.059	DMR3	cg10770023	22	51016644	-0.99941	-11.0658	0.06255	1.91e-26	N
Middle Age	rs1557503	22	51013072	A	G	0.059	DMR3	cg10770023	22	51016644	-0.99941	-11.0658	0.06255	1.91e-26	N
Childhood	rs61212610	5	78961892	G	A	0.069	DMR1	cg10257870	5	78985484	-0.77105	-10.0879	0.17258	1.18e-22	N
Childhood	rs12657392	5	78963323	A	C	0.069	DMR1	cg10257870	5	78985484	-0.77105	-10.0879	0.17258	1.18e-22	N
Middle Age	rs3213446	22	51015674	T	C	0.059	DMR3	cg10770023	22	51016644	-0.99941	-11.0658	0.06255	1.91e-26	N
Adolescence	rs72768824	5	78954839	T	G	0.068	DMR1	cg10257870	5	78985484	-0.7772	-10.0856	0.05505	1.19e-22	N
Middle Age	rs3180872	22	51017394	C	G	0.059	DMR3	cg10770023	22	51016644	-0.99941	-11.0658	0.06255	1.91e-26	N
Middle Age	rs1056964	22	51017476	G	A	0.059	DMR3	cg10770023	22	51016644	-0.99941	-11.0658	0.06255	1.91e-26	N
Middle Age	rs762677	22	51017713	A	G	0.059	DMR3	cg10770023	22	51016644	-0.99941	-11.0658	0.06255	1.91e-26	N
Middle Age	rs762676	22	51017794	G	A	0.059	DMR3	cg10770023	22	51016644	-0.99941	-11.0658	0.06255	1.91e-26	N
Adolescence	rs72768826	5	78956072	G	A	0.068	DMR1	cg10257870	5	78985484	-0.7772	-10.0856	0.05505	1.19e-22	N
Adolescence	rs149843275	5	78956305	D	R	0.068	DMR1	cg10257870	5	78985484	-0.7772	-10.0856	0.05505	1.19e-22	N
Adolescence	rs61212610	5	78961892	G	A	0.068	DMR1	cg10257870	5	78985484	-0.7772	-10.0856	0.05505	1.19e-22	N
Adolescence	rs12657392	5	78963323	A	C	0.068	DMR1	cg10257870	5	78985484	-0.7772	-10.0856	0.05505	1.19e-22	N
Middle Age	rs8137478	22	51017296	C	G	0.059	DMR3	cg10770023	22	51016644	-0.99941	-11.0658	0.06255	1.91e-26	N
Childhood	rs2073604	22	51008925	A	G	0.057	DMR3	cg05156901	22	51016646	-0.9336	-11.0155	0.0843	1.95e-26	N
Middle Age	rs4441859	5	78996244	G	A	0.277	DMR1	cg10257870	5	78985484	-0.44729	-10.1235	0.06406	1.2e-22	N
Childhood	rs2269385	22	51010939	A	G	0.057	DMR3	cg05156901	22	51016646	-0.9336	-11.0155	0.0843	1.95e-26	N
Childhood	rs2269384	22	51011115	T	C	0.057	DMR3	cg05156901	22	51016646	-0.9336	-11.0155	0.0843	1.95e-26	N
Adolescence	rs72768807	5	78933644	A	G	0.069	DMR1	cg11438310	5	78985434	-0.77932	-10.0833	0.05395	1.22e-22	N
Adolescence	rs114878198	5	78939907	A	C	0.069	DMR1	cg11438310	5	78985434	-0.77932	-10.0833	0.05395	1.22e-22	N
Adolescence	rs72768817	5	78944371	C	G	0.069	DMR1	cg11438310	5	78985434	-0.77932	-10.0833	0.05395	1.22e-22	N
Childhood	rs115743514	22	51011933	C	T	0.057	DMR3	cg05156901	22	51016646	-0.9336	-11.0155	0.0843	1.95e-26	N
Childhood	rs17848459	22	51012311	T	G	0.057	DMR3	cg05156901	22	51016646	-0.9336	-11.0155	0.0843	1.95e-26	N
Adolescence	rs60449834	5	78957986	A	G	0.069	DMR1	cg11438310	5	78985434	-0.77932	-10.0833	0.05395	1.22e-22	N
Childhood	rs12627787	22	51012381	T	C	0.057	DMR3	cg05156901	22	51016646	-0.9336	-11.0155	0.0843	1.95e-26	N
Pregnancy	rs72768817	5	78944371	C	G	0.078	DMR1	cg09481121	5	78985425	-0.75968	-10.1038	0.04574	1.31e-22	N
Childhood	rs1557503	22	51013072	A	G	0.057	DMR3	cg05156901	22	51016646	-0.9336	-11.0155	0.0843	1.95e-26	N
Pregnancy	rs72768807	5	78933644	A	G	0.078	DMR1	cg09481121	5	78985425	-0.75968	-10.1038	0.04574	1.31e-22	N
Pregnancy	rs114878198	5	78939907	A	C	0.078	DMR1	cg09481121	5	78985425	-0.75968	-10.1038	0.04574	1.31e-22	N
Childhood	rs3213446	22	51015674	T	C	0.057	DMR3	cg05156901	22	51016646	-0.9336	-11.0155	0.0843	1.95e-26	N
Childhood	rs8137478	22	51017296	C	G	0.057	DMR3	cg05156901	22	51016646	-0.9336	-11.0155	0.0843	1.95e-26	N
Pregnancy	rs60449834	5	78957986	A	G	0.078	DMR1	cg09481121	5	78985425	-0.75968	-10.1038	0.04574	1.31e-22	N
Childhood	rs112627361	5	78905180	C	T	0.069	DMR1	cg09481121	5	78985425	-0.75544	-10.0584	0.00356	1.54e-22	N
Childhood	rs112295819	5	78904692	A	G	0.068	DMR1	cg15197065	5	78985562	-0.79272	-10.046	0.0697	1.72e-22	N
Middle Age	rs5869000	5	78996202	I	R	0.278	DMR1	cg10257870	5	78985484	-0.44439	-10.08	0.06436	1.77e-22	N
Childhood	rs3180872	22	51017394	C	G	0.057	DMR3	cg05156901	22	51016646	-0.9336	-11.0155	0.0843	1.95e-26	N
Childhood	rs1056964	22	51017476	G	A	0.057	DMR3	cg05156901	22	51016646	-0.9336	-11.0155	0.0843	1.95e-26	N
Pregnancy	rs72768807	5	78933644	A	G	0.078	DMR1	cg10257870	5	78985484	-0.75089	-10.0683	0.09145	1.8e-22	N
Pregnancy	rs114878198	5	78939907	A	C	0.078	DMR1	cg10257870	5	78985484	-0.75089	-10.0683	0.09145	1.8e-22	N
Pregnancy	rs72768817	5	78944371	C	G	0.078	DMR1	cg10257870	5	78985484	-0.75089	-10.0683	0.09145	1.8e-22	N
Pregnancy	rs60449834	5	78957986	A	G	0.078	DMR1	cg10257870	5	78985484	-0.75089	-10.0683	0.09145	1.8e-22	N
Middle Age	rs72768824	5	78954839	T	G	0.081	DMR1	cg04154027	5	78985588	-0.80027	-10.0692	0.10052	1.95e-22	N
Middle Age	rs72768826	5	78956072	G	A	0.081	DMR1	cg04154027	5	78985588	-0.80027	-10.0692	0.10052	1.95e-22	N
Middle Age	rs149843275	5	78956305	D	R	0.081	DMR1	cg04154027	5	78985588	-0.80027	-10.0692	0.10052	1.95e-22	N
Childhood	rs762677	22	51017713	A	G	0.057	DMR3	cg05156901	22	51016646	-0.9336	-11.0155	0.0843	1.95e-26	N
Childhood	rs762676	22	51017794	G	A	0.057	DMR3	cg05156901	22	51016646	-0.9336	-11.0155	0.0843	1.95e-26	N
Middle Age	rs61212610	5	78961892	G	A	0.081	DMR1	cg04154027	5	78985588	-0.80027	-10.0692	0.10052	1.95e-22	N
Pregnancy	rs131742	22	51034870	G	A	0.377	DMR3	cg19112186	22	51016638	0.46836	11.0512	0.03169	1.95e-26	N
Middle Age	rs12657392	5	78963323	A	C	0.081	DMR1	cg04154027	5	78985588	-0.80027	-10.0692	0.10052	1.95e-22	N
Adolescence	rs6883197	5	78991373	G	A	0.299	DMR1	cg03546977	5	78985489	-0.41113	-10.0129	0.04785	2.3e-22	N
Adolescence	rs72768807	5	78933644	A	G	0.069	DMR1	cg10257870	5	78985484	-0.75915	-10.005	0.0537	2.47e-22	N
Adolescence	rs114878198	5	78939907	A	C	0.069	DMR1	cg10257870	5	78985484	-0.75915	-10.005	0.0537	2.47e-22	N
Adolescence	rs72768817	5	78944371	C	G	0.069	DMR1	cg10257870	5	78985484	-0.75915	-10.005	0.0537	2.47e-22	N
Pregnancy	rs131746	22	51025595	G	C	0.495	DMR3	cg10490842	22	51016604	0.46098	11.0357	0.01246	2.26e-26	N
Adolescence	rs60449834	5	78957986	A	G	0.069	DMR1	cg10257870	5	78985484	-0.75915	-10.005	0.0537	2.47e-22	N
Childhood	rs112295819	5	78904692	A	G	0.068	DMR1	cg09481121	5	78985425	-0.75374	-9.99443	0.00351	2.74e-22	N
Childhood	rs72768807	5	78933644	A	G	0.069	DMR1	cg10257870	5	78985484	-0.75342	-9.97011	0.1428	3.41e-22	N
Pregnancy	rs131745	22	51025599	A	C	0.495	DMR3	cg10490842	22	51016604	0.46098	11.0357	0.01246	2.26e-26	N
Childhood	rs114878198	5	78939907	A	C	0.069	DMR1	cg10257870	5	78985484	-0.75342	-9.97011	0.1428	3.41e-22	N
Childhood	rs72768817	5	78944371	C	G	0.069	DMR1	cg10257870	5	78985484	-0.75342	-9.97011	0.1428	3.41e-22	N
Childhood	rs60449834	5	78957986	A	G	0.069	DMR1	cg10257870	5	78985484	-0.75342	-9.97011	0.1428	3.41e-22	N
Middle Age	rs1059236	5	78982188	G	T	0.088	DMR1	cg04154027	5	78985588	-0.76482	-9.99252	0.0836	3.86e-22	N
Childhood	rs470116	22	51031209	G	C	0.483	DMR3	cg00047287	22	51016899	-0.41741	-10.9994	0.15401	2.28e-26	N
Adolescence	rs131755	22	51022519	T	C	0.453	DMR3	cg24363820	22	51016703	0.4499	10.9921	0.02926	2.41e-26	N
Adolescence	rs131750	22	51024308	C	T	0.453	DMR3	cg24363820	22	51016703	0.4499	10.9921	0.02926	2.41e-26	N
Middle Age	rs10627369	22	51017209	I	R	0.059	DMR3	cg10770023	22	51016644	-0.9918	-11.0272	0.06248	2.76e-26	N
Birth	rs140514	22	51018579	G	A	0.476	DMR3	cg05156901	22	51016646	0.46191	11.002	0.03788	3.01e-26	N
Childhood	rs3213445	22	51015838	C	T	0.058	DMR3	cg10770023	22	51016644	-0.90381	-10.9688	0.09534	3.06e-26	N
Birth	rs6883197	5	78991373	G	A	0.301	DMR1	cg15197065	5	78985562	-0.45316	-9.97152	0.04524	4.17e-22	N
Childhood	rs112627361	5	78905180	C	T	0.069	DMR1	cg15197065	5	78985562	-0.78259	-9.94048	0.06959	4.46e-22	N
Childhood	rs140514	22	51018579	G	A	0.475	DMR3	cg00047287	22	51016899	0.41837	10.9675	0.15852	3.1e-26	N
Pregnancy	rs112295819	5	78904692	A	G	0.078	DMR1	cg10257870	5	78985484	-0.74303	-9.94913	0.0909	5.22e-22	N
Pregnancy	rs112627361	5	78905180	C	T	0.078	DMR1	cg10257870	5	78985484	-0.74303	-9.94913	0.0909	5.22e-22	N
Middle Age	rs6883197	5	78991373	G	A	0.276	DMR1	cg15197065	5	78985562	-0.45336	-9.95758	0.03339	5.26e-22	N
Pregnancy	rs112295819	5	78904692	A	G	0.078	DMR1	cg09481121	5	78985425	-0.74905	-9.94393	0.04565	5.47e-22	N
Pregnancy	rs112627361	5	78905180	C	T	0.078	DMR1	cg09481121	5	78985425	-0.74905	-9.94393	0.04565	5.47e-22	N
Childhood	rs2073605	22	51008850	G	A	0.058	DMR3	cg05156901	22	51016646	-0.92586	-10.9651	0.0843	3.17e-26	N
Pregnancy	rs149843275	5	78956305	D	R	0.077	DMR1	cg15197065	5	78985562	-0.78609	-9.92158	0.08931	6.67e-22	N
Pregnancy	rs72768824	5	78954839	T	G	0.077	DMR1	cg15197065	5	78985562	-0.78609	-9.92158	0.08931	6.67e-22	N
Pregnancy	rs72768826	5	78956072	G	A	0.077	DMR1	cg15197065	5	78985562	-0.78609	-9.92158	0.08931	6.67e-22	N
Pregnancy	rs61212610	5	78961892	G	A	0.077	DMR1	cg15197065	5	78985562	-0.78609	-9.92158	0.08931	6.67e-22	N
Pregnancy	rs12657392	5	78963323	A	C	0.077	DMR1	cg15197065	5	78985562	-0.78609	-9.92158	0.08931	6.67e-22	N
Childhood	rs131759	22	51015481	A	G	0.476	DMR3	cg24363820	22	51016703	0.44441	10.9567	0.0334	3.44e-26	N
Middle Age	rs55687040	5	78946215	G	C	0.086	DMR1	cg04154027	5	78985588	-0.76186	-9.91904	0.08343	7.4e-22	N
Middle Age	rs72768842	5	78974466	T	C	0.086	DMR1	cg23279355	5	78985592	-0.76124	-9.91734	0.11316	7.51e-22	N
Birth	rs4441859	5	78996244	G	A	0.3	DMR1	cg15197065	5	78985562	-0.44954	-9.88823	0.04524	8.74e-22	N
Middle Age	rs72768807	5	78933644	A	G	0.082	DMR1	cg04154027	5	78985588	-0.77642	-9.90023	0.07422	8.74e-22	N
Middle Age	rs114878198	5	78939907	A	C	0.082	DMR1	cg04154027	5	78985588	-0.77642	-9.90023	0.07422	8.74e-22	N
Middle Age	rs72768817	5	78944371	C	G	0.082	DMR1	cg04154027	5	78985588	-0.77642	-9.90023	0.07422	8.74e-22	N
Middle Age	rs60449834	5	78957986	A	G	0.082	DMR1	cg04154027	5	78985588	-0.77642	-9.90023	0.07422	8.74e-22	N
Pregnancy	rs72768807	5	78933644	A	G	0.078	DMR1	cg15197065	5	78985562	-0.76963	-9.85987	0.08909	1.15e-21	N
Pregnancy	rs114878198	5	78939907	A	C	0.078	DMR1	cg15197065	5	78985562	-0.76963	-9.85987	0.08909	1.15e-21	N
Pregnancy	rs72768817	5	78944371	C	G	0.078	DMR1	cg15197065	5	78985562	-0.76963	-9.85987	0.08909	1.15e-21	N
Childhood	rs2073605	22	51008850	G	A	0.058	DMR3	cg10770023	22	51016644	-0.90293	-10.9566	0.09534	3.44e-26	N
Childhood	rs10627369	22	51017209	I	R	0.058	DMR3	cg05156901	22	51016646	-0.91506	-10.9548	0.07757	3.51e-26	N
Pregnancy	rs60449834	5	78957986	A	G	0.078	DMR1	cg15197065	5	78985562	-0.76963	-9.85987	0.08909	1.15e-21	N
Middle Age	rs56064438	5	78974908	C	T	0.083	DMR1	cg23279355	5	78985592	-0.77288	-9.85436	0.11388	1.31e-21	N
Middle Age	rs72768835	5	78968607	C	T	0.083	DMR1	cg23279355	5	78985592	-0.77288	-9.85436	0.11388	1.31e-21	N
Childhood	rs10627369	22	51017209	I	R	0.058	DMR3	cg10770023	22	51016644	-0.89287	-10.953	0.08844	3.57e-26	N
Middle Age	rs113902152	5	78977241	G	A	0.083	DMR1	cg23279355	5	78985592	-0.77288	-9.85436	0.11388	1.31e-21	N
Adolescence	rs131759	22	51015481	A	G	0.474	DMR3	cg08260245	22	51016501	0.44833	10.949	0.02198	3.66e-26	N
Middle Age	rs150894100	5	78974334	I	R	0.09	DMR1	cg04154027	5	78985588	-0.7508	-9.84669	0.09232	1.4e-21	N
Middle Age	rs6883197	5	78991373	G	A	0.276	DMR1	cg10257870	5	78985484	-0.43589	-9.83283	0.06379	1.58e-21	N
Birth	rs5869000	5	78996202	I	R	0.3	DMR1	cg15197065	5	78985562	-0.44669	-9.81457	0.04516	1.68e-21	N
Adolescence	rs4441859	5	78996244	G	A	0.297	DMR1	cg03546977	5	78985489	-0.40206	-9.77471	0.04777	1.94e-21	N
Adolescence	rs5869000	5	78996202	I	R	0.298	DMR1	cg03546977	5	78985489	-0.40128	-9.74807	0.04777	2.45e-21	N
Childhood	rs112295819	5	78904692	A	G	0.068	DMR1	cg09655403	5	78985495	-0.77928	-9.74046	0.08245	2.64e-21	N
Adolescence	rs1059236	5	78982188	G	T	0.075	DMR1	cg03546977	5	78985489	-0.72792	-9.73238	0.08504	2.82e-21	N
Birth	rs131755	22	51022519	T	C	0.457	DMR3	cg10770023	22	51016644	0.46407	10.9715	0.04202	4.03e-26	N
Birth	rs131750	22	51024308	C	T	0.457	DMR3	cg10770023	22	51016644	0.46407	10.9715	0.04202	4.03e-26	N
Childhood	rs112627361	5	78905180	C	T	0.069	DMR1	cg09655403	5	78985495	-0.77543	-9.72397	0.08272	3.06e-21	N
Childhood	rs470116	22	51031209	G	C	0.483	DMR3	cg10490842	22	51016604	-0.43995	-10.9392	0.01125	4.07e-26	N
Middle Age	rs150894100	5	78974334	I	R	0.09	DMR1	cg23279355	5	78985592	-0.73717	-9.71658	0.11298	4.37e-21	N
Middle Age	rs112295819	5	78904692	A	G	0.082	DMR1	cg04154027	5	78985588	-0.76319	-9.7099	0.074	4.64e-21	N
Childhood	rs2073604	22	51008925	A	G	0.057	DMR3	cg10770023	22	51016644	-0.90541	-10.9369	0.09532	4.17e-26	N
Middle Age	rs112627361	5	78905180	C	T	0.082	DMR1	cg04154027	5	78985588	-0.76319	-9.7099	0.074	4.64e-21	N
Childhood	rs2269385	22	51010939	A	G	0.057	DMR3	cg10770023	22	51016644	-0.90541	-10.9369	0.09532	4.17e-26	N
Childhood	rs2269384	22	51011115	T	C	0.057	DMR3	cg10770023	22	51016644	-0.90541	-10.9369	0.09532	4.17e-26	N
Middle Age	rs72768824	5	78954839	T	G	0.081	DMR1	cg23279355	5	78985592	-0.76937	-9.70167	0.11267	4.98e-21	N
Middle Age	rs72768826	5	78956072	G	A	0.081	DMR1	cg23279355	5	78985592	-0.76937	-9.70167	0.11267	4.98e-21	N
Middle Age	rs149843275	5	78956305	D	R	0.081	DMR1	cg23279355	5	78985592	-0.76937	-9.70167	0.11267	4.98e-21	N
Middle Age	rs61212610	5	78961892	G	A	0.081	DMR1	cg23279355	5	78985592	-0.76937	-9.70167	0.11267	4.98e-21	N
Middle Age	rs12657392	5	78963323	A	C	0.081	DMR1	cg23279355	5	78985592	-0.76937	-9.70167	0.11267	4.98e-21	N
Adolescence	rs62363668	5	79002542	T	C	0.206	DMR1	cg09655403	5	78985495	-0.47888	-9.64987	0.06064	5.82e-21	N
Adolescence	rs12651804	5	79003360	T	C	0.206	DMR1	cg09655403	5	78985495	-0.47888	-9.64987	0.06064	5.82e-21	N
Adolescence	rs6883197	5	78991373	G	A	0.299	DMR1	cg11438310	5	78985434	-0.40042	-9.64823	0.07533	5.91e-21	N
Pregnancy	rs72768842	5	78974466	T	C	0.082	DMR1	cg00611789	5	78985432	-0.7652	-9.66954	0.12012	6.11e-21	N
Pregnancy	rs112627361	5	78905180	C	T	0.078	DMR1	cg15197065	5	78985562	-0.75637	-9.66896	0.08909	6.14e-21	N
Pregnancy	rs112295819	5	78904692	A	G	0.078	DMR1	cg15197065	5	78985562	-0.75637	-9.66896	0.08909	6.14e-21	N
Middle Age	rs1059236	5	78982188	G	T	0.088	DMR1	cg23279355	5	78985592	-0.73797	-9.66796	0.09245	6.67e-21	N
Childhood	rs6883197	5	78991373	G	A	0.293	DMR1	cg03546977	5	78985489	-0.4275	-9.6233	0.0391	7.41e-21	N
Middle Age	rs55687040	5	78946215	G	C	0.086	DMR1	cg23279355	5	78985592	-0.73868	-9.64982	0.11203	7.81e-21	N
Childhood	rs1557503	22	51013072	A	G	0.057	DMR3	cg10770023	22	51016644	-0.90541	-10.9369	0.09532	4.17e-26	N
Adolescence	rs112295819	5	78904692	A	G	0.068	DMR1	cg10257870	5	78985484	-0.74184	-9.57488	0.0521	1.12e-20	N
Childhood	rs3213446	22	51015674	T	C	0.057	DMR3	cg10770023	22	51016644	-0.90541	-10.9369	0.09532	4.17e-26	N
Adolescence	rs6453474	5	78994860	C	A	0.206	DMR1	cg09655403	5	78985495	-0.47848	-9.56494	0.06654	1.22e-20	N
Adolescence	rs150894100	5	78974334	I	R	0.078	DMR1	cg03546977	5	78985489	-0.7075	-9.55649	0.08553	1.32e-20	N
Middle Age	rs72768807	5	78933644	A	G	0.082	DMR1	cg23279355	5	78985592	-0.74931	-9.58143	0.09115	1.41e-20	N
Childhood	rs762677	22	51017713	A	G	0.057	DMR3	cg10770023	22	51016644	-0.90541	-10.9369	0.09532	4.17e-26	N
Middle Age	rs114878198	5	78939907	A	C	0.082	DMR1	cg23279355	5	78985592	-0.74931	-9.58143	0.09115	1.41e-20	N
Middle Age	rs72768817	5	78944371	C	G	0.082	DMR1	cg23279355	5	78985592	-0.74931	-9.58143	0.09115	1.41e-20	N
Childhood	rs115743514	22	51011933	C	T	0.057	DMR3	cg10770023	22	51016644	-0.90541	-10.9369	0.09532	4.17e-26	N
Middle Age	rs60449834	5	78957986	A	G	0.082	DMR1	cg23279355	5	78985592	-0.74931	-9.58143	0.09115	1.41e-20	N
Middle Age	rs5869000	5	78996202	I	R	0.278	DMR1	cg00611789	5	78985432	-0.45358	-9.57417	0.06671	1.5e-20	N
Childhood	rs112295819	5	78904692	A	G	0.068	DMR1	cg10257870	5	78985484	-0.73354	-9.50578	0.05056	2.06e-20	N
Adolescence	rs199795634	5	78983818	I	R	0.137	DMR1	cg09655403	5	78985495	-0.57576	-9.49605	0.06329	2.23e-20	N
Childhood	rs17848459	22	51012311	T	G	0.057	DMR3	cg10770023	22	51016644	-0.90541	-10.9369	0.09532	4.17e-26	N
Adolescence	rs72768842	5	78974466	T	C	0.073	DMR1	cg03546977	5	78985489	-0.72061	-9.49106	0.0842	2.32e-20	N
Adolescence	rs112627361	5	78905180	C	T	0.068	DMR1	cg11438310	5	78985434	-0.74758	-9.48997	0.01464	2.35e-20	N
Childhood	rs12627787	22	51012381	T	C	0.057	DMR3	cg10770023	22	51016644	-0.90541	-10.9369	0.09532	4.17e-26	N
Childhood	rs5869000	5	78996202	I	R	0.292	DMR1	cg03546977	5	78985489	-0.42207	-9.49039	0.03904	2.36e-20	N
Childhood	rs4441859	5	78996244	G	A	0.291	DMR1	cg03546977	5	78985489	-0.42144	-9.4797	0.03904	2.58e-20	N
Childhood	rs8137478	22	51017296	C	G	0.057	DMR3	cg10770023	22	51016644	-0.90541	-10.9369	0.09532	4.17e-26	N
Childhood	rs3180872	22	51017394	C	G	0.057	DMR3	cg10770023	22	51016644	-0.90541	-10.9369	0.09532	4.17e-26	N
Childhood	rs1056964	22	51017476	G	A	0.057	DMR3	cg10770023	22	51016644	-0.90541	-10.9369	0.09532	4.17e-26	N
Childhood	rs762676	22	51017794	G	A	0.057	DMR3	cg10770023	22	51016644	-0.90541	-10.9369	0.09532	4.17e-26	N
Adolescence	rs112627361	5	78905180	C	T	0.068	DMR1	cg10257870	5	78985484	-0.73144	-9.46294	0.05193	2.96e-20	N
Middle Age	rs4441859	5	78996244	G	A	0.277	DMR1	cg00611789	5	78985432	-0.4512	-9.48894	0.06244	3.12e-20	N
Adolescence	rs10627369	22	51017209	I	R	0.056	DMR3	cg05156901	22	51016646	-0.94751	-10.924	0.04151	4.66e-26	N
Middle Age	rs200591144	22	51017206	I	R	0.065	DMR3	cg10770023	22	51016644	-0.93194	-10.9648	0.06257	5.01e-26	N
Childhood	rs131742	22	51034870	G	A	0.373	DMR3	cg05156901	22	51016646	0.44714	10.9174	0.03144	5.03e-26	N
Childhood	rs112627361	5	78905180	C	T	0.069	DMR1	cg10257870	5	78985484	-0.72762	-9.45672	0.05054	3.15e-20	N
Childhood	rs470117	22	51009953	T	C	0.454	DMR3	cg19112186	22	51016638	0.44439	10.9055	0.03012	5.64e-26	N
Adolescence	rs470117	22	51009953	T	C	0.452	DMR3	cg24363820	22	51016703	0.44903	10.9011	0.02939	5.81e-26	N
Adolescence	rs4441859	5	78996244	G	A	0.297	DMR1	cg11438310	5	78985434	-0.39242	-9.44267	0.07456	3.53e-20	N
Childhood	rs131755	22	51022519	T	C	0.455	DMR3	cg19112186	22	51016638	0.44174	10.8971	0.03083	6.11e-26	N
Childhood	rs131750	22	51024308	C	T	0.455	DMR3	cg19112186	22	51016638	0.44174	10.8971	0.03083	6.11e-26	N
Birth	rs131759	22	51015481	A	G	0.477	DMR3	cg05156901	22	51016646	0.4609	10.9248	0.03772	6.3e-26	N
Childhood	rs131759	22	51015481	A	G	0.476	DMR3	cg00047287	22	51016899	0.41717	10.8872	0.15719	6.72e-26	N
Childhood	rs140514	22	51018579	G	A	0.475	DMR3	cg10770023	22	51016644	0.42117	10.8809	0.03838	7.14e-26	N
Pregnancy	rs1059236	5	78982188	G	T	0.084	DMR1	cg00611789	5	78985432	-0.74411	-9.46271	0.12865	3.64e-20	N
Adolescence	rs131781	22	50982457	G	A	0.382	DMR3	cg19112186	22	51016638	-0.45472	-10.8712	0.03088	7.74e-26	N
Childhood	rs200591144	22	51017206	I	R	0.063	DMR3	cg08260245	22	51016501	-0.87861	-10.8598	0.06214	8.75e-26	N
Birth	rs470117	22	51009953	T	C	0.456	DMR3	cg24363820	22	51016703	0.46783	10.8868	0.03972	9.04e-26	N
Pregnancy	rs131779	22	50988193	A	G	0.365	DMR3	cg10770023	22	51016644	-0.46724	-10.8892	0.03744	9.15e-26	N
Birth	rs131746	22	51025595	C	G	0.498	DMR3	cg08260245	22	51016501	-0.46316	-10.883	0.03109	9.37e-26	N
Birth	rs131745	22	51025599	C	A	0.498	DMR3	cg08260245	22	51016501	-0.46316	-10.883	0.03109	9.37e-26	N
Adolescence	rs5869000	5	78996202	I	R	0.298	DMR1	cg11438310	5	78985434	-0.3918	-9.42081	0.07456	4.26e-20	N
Middle Age	rs112295819	5	78904692	A	G	0.082	DMR1	cg23279355	5	78985592	-0.73722	-9.4082	0.09106	6.21e-20	N
Middle Age	rs112627361	5	78905180	C	T	0.082	DMR1	cg23279355	5	78985592	-0.73722	-9.4082	0.09106	6.21e-20	N
Middle Age	rs10627369	22	51017209	I	R	0.059	DMR3	cg05156901	22	51016646	-0.98155	-10.8978	0.08053	9.47e-26	N
Pregnancy	rs150894100	5	78974334	I	R	0.087	DMR1	cg00611789	5	78985432	-0.72872	-9.38877	0.12063	6.85e-20	N
Adolescence	rs199795634	5	78983818	I	R	0.137	DMR1	cg23279355	5	78985592	-0.5721	-9.33509	0.09047	8.89e-20	N
Adolescence	rs112295819	5	78904692	A	G	0.068	DMR1	cg11438310	5	78985434	-0.73905	-9.33406	0.0147	8.97e-20	N
Childhood	rs199795634	5	78983818	I	R	0.132	DMR1	cg15197065	5	78985562	-0.54955	-9.31451	0.04986	1.07e-19	N
Adolescence	rs62363669	5	79004673	T	G	0.204	DMR1	cg09655403	5	78985495	-0.46855	-9.29725	0.06064	1.23e-19	N
Middle Age	rs4441859	5	78996244	G	A	0.277	DMR1	cg09481121	5	78985425	-0.4223	-9.29613	0.03694	1.6e-19	N
Middle Age	rs72768842	5	78974466	T	C	0.086	DMR1	cg09655403	5	78985495	-0.72331	-9.29602	0.06535	1.6e-19	N
Pregnancy	rs2073605	22	51008850	G	A	0.057	DMR3	cg10770023	22	51016644	-0.99963	-10.8693	0.06687	1.11e-25	N
Pregnancy	rs2073604	22	51008925	A	G	0.057	DMR3	cg10770023	22	51016644	-0.99963	-10.8693	0.06687	1.11e-25	N
Pregnancy	rs2269385	22	51010939	A	G	0.057	DMR3	cg10770023	22	51016644	-0.99963	-10.8693	0.06687	1.11e-25	N
Middle Age	rs6883197	5	78991373	G	A	0.276	DMR1	cg00611789	5	78985432	-0.44292	-9.29563	0.06244	1.61e-19	N
Pregnancy	rs2269384	22	51011115	T	C	0.057	DMR3	cg10770023	22	51016644	-0.99963	-10.8693	0.06687	1.11e-25	N
Adolescence	rs199795634	5	78983818	I	R	0.137	DMR1	cg04154027	5	78985588	-0.56508	-9.26005	0.08317	1.69e-19	N
Childhood	rs199795634	5	78983818	I	R	0.132	DMR1	cg04154027	5	78985588	-0.54873	-9.25351	0.05993	1.79e-19	N
Middle Age	rs5869000	5	78996202	I	R	0.278	DMR1	cg09481121	5	78985425	-0.4205	-9.27983	0.03745	1.84e-19	N
Adolescence	rs55687040	5	78946215	G	C	0.072	DMR1	cg03546977	5	78985489	-0.70137	-9.23765	0.08615	2.04e-19	N
Middle Age	rs72768842	5	78974466	T	C	0.086	DMR1	cg15197065	5	78985562	-0.70588	-9.22914	0.08808	2.81e-19	N
Pregnancy	rs62363668	5	79002542	T	C	0.181	DMR1	cg23279355	5	78985592	-0.50157	-9.22026	0.08604	2.84e-19	N
Pregnancy	rs12651804	5	79003360	T	C	0.181	DMR1	cg23279355	5	78985592	-0.50157	-9.22026	0.08604	2.84e-19	N
Pregnancy	rs115743514	22	51011933	C	T	0.057	DMR3	cg10770023	22	51016644	-0.99963	-10.8693	0.06687	1.11e-25	N
Pregnancy	rs17848459	22	51012311	T	G	0.057	DMR3	cg10770023	22	51016644	-0.99963	-10.8693	0.06687	1.11e-25	N
Pregnancy	rs12627787	22	51012381	T	C	0.057	DMR3	cg10770023	22	51016644	-0.99963	-10.8693	0.06687	1.11e-25	N
Pregnancy	rs1557503	22	51013072	A	G	0.057	DMR3	cg10770023	22	51016644	-0.99963	-10.8693	0.06687	1.11e-25	N
Middle Age	rs72768835	5	78968607	C	T	0.083	DMR1	cg15197065	5	78985562	-0.72002	-9.21927	0.09993	3.05e-19	N
Middle Age	rs56064438	5	78974908	C	T	0.083	DMR1	cg15197065	5	78985562	-0.72002	-9.21927	0.09993	3.05e-19	N
Middle Age	rs113902152	5	78977241	G	A	0.083	DMR1	cg15197065	5	78985562	-0.72002	-9.21927	0.09993	3.05e-19	N
Pregnancy	rs3213446	22	51015674	T	C	0.057	DMR3	cg10770023	22	51016644	-0.99963	-10.8693	0.06687	1.11e-25	N
Pregnancy	rs8137478	22	51017296	C	G	0.057	DMR3	cg10770023	22	51016644	-0.99963	-10.8693	0.06687	1.11e-25	N
Pregnancy	rs3180872	22	51017394	C	G	0.057	DMR3	cg10770023	22	51016644	-0.99963	-10.8693	0.06687	1.11e-25	N
Pregnancy	rs1056964	22	51017476	G	A	0.057	DMR3	cg10770023	22	51016644	-0.99963	-10.8693	0.06687	1.11e-25	N
Adolescence	rs72768835	5	78968607	C	T	0.07	DMR1	cg03546977	5	78985489	-0.7135	-9.18565	0.08355	3.16e-19	N
Adolescence	rs56064438	5	78974908	C	T	0.07	DMR1	cg03546977	5	78985489	-0.7135	-9.18565	0.08355	3.16e-19	N
Pregnancy	rs762677	22	51017713	A	G	0.057	DMR3	cg10770023	22	51016644	-0.99963	-10.8693	0.06687	1.11e-25	N
Pregnancy	rs762676	22	51017794	G	A	0.057	DMR3	cg10770023	22	51016644	-0.99963	-10.8693	0.06687	1.11e-25	N
Adolescence	rs470116	22	51031209	G	C	0.484	DMR3	cg24363820	22	51016703	-0.44079	-10.8311	0.02893	1.14e-25	N
Adolescence	rs113902152	5	78977241	G	A	0.07	DMR1	cg03546977	5	78985489	-0.7135	-9.18565	0.08355	3.16e-19	N
Pregnancy	rs55687040	5	78946215	G	C	0.082	DMR1	cg00611789	5	78985432	-0.72785	-9.20406	0.10534	3.26e-19	N
Childhood	rs1059236	5	78982188	G	T	0.077	DMR1	cg03546977	5	78985489	-0.7169	-9.1613	0.0659	3.91e-19	N
Birth	rs6883197	5	78991373	G	A	0.301	DMR1	cg09655403	5	78985495	-0.41259	-9.1739	0.04857	4.11e-19	N
Adolescence	rs3091399	22	51030749	G	A	0.487	DMR3	cg05156901	22	51016646	0.44273	10.8255	0.02981	1.2e-25	N
Childhood	rs72768835	5	78968607	C	T	0.071	DMR1	cg03546977	5	78985489	-0.74696	-9.14515	0.07236	4.48e-19	N
Childhood	rs56064438	5	78974908	C	T	0.071	DMR1	cg03546977	5	78985489	-0.74696	-9.14515	0.07236	4.48e-19	N
Childhood	rs113902152	5	78977241	G	A	0.071	DMR1	cg03546977	5	78985489	-0.74696	-9.14515	0.07236	4.48e-19	N
Childhood	rs6883197	5	78991373	G	A	0.293	DMR1	cg11438310	5	78985434	-0.40707	-9.13406	0.05132	4.92e-19	N
Childhood	rs72768842	5	78974466	T	C	0.074	DMR1	cg03546977	5	78985489	-0.73196	-9.13323	0.07254	4.95e-19	N
Adolescence	rs58086705	5	78992659	A	G	0.082	DMR1	cg15197065	5	78985562	-0.67872	-9.1185	0.06745	5.57e-19	N
Middle Age	rs3213445	22	51015838	C	T	0.059	DMR3	cg05156901	22	51016646	-0.97946	-10.8708	0.08053	1.22e-25	N
Middle Age	rs72768835	5	78968607	C	T	0.083	DMR1	cg09655403	5	78985495	-0.72758	-9.14281	0.04296	5.77e-19	N
Middle Age	rs131779	22	50988193	A	G	0.365	DMR3	cg05156901	22	51016646	-0.469	-10.8582	0.02976	1.38e-25	N
Middle Age	rs56064438	5	78974908	C	T	0.083	DMR1	cg09655403	5	78985495	-0.72758	-9.14281	0.04296	5.77e-19	N
Middle Age	rs113902152	5	78977241	G	A	0.083	DMR1	cg09655403	5	78985495	-0.72758	-9.14281	0.04296	5.77e-19	N
Birth	rs6883197	5	78991373	G	A	0.301	DMR1	cg09481121	5	78985425	-0.42012	-9.13296	0.04457	5.79e-19	N
Middle Age	rs55687040	5	78946215	G	C	0.086	DMR1	cg09655403	5	78985495	-0.70818	-9.13915	0.04388	5.95e-19	N
Middle Age	rs3091399	22	51030749	G	A	0.478	DMR3	cg24363820	22	51016703	0.47168	10.8549	0.02884	1.42e-25	N
Middle Age	rs6883197	5	78991373	G	A	0.276	DMR1	cg09481121	5	78985425	-0.41536	-9.12742	0.03694	6.56e-19	N
Birth	rs4441859	5	78996244	G	A	0.3	DMR1	cg09655403	5	78985495	-0.41001	-9.11643	0.04841	6.64e-19	N
Pregnancy	rs72768835	5	78968607	C	T	0.078	DMR1	cg00611789	5	78985432	-0.74312	-9.10979	0.10199	7.15e-19	N
Pregnancy	rs56064438	5	78974908	C	T	0.078	DMR1	cg00611789	5	78985432	-0.74312	-9.10979	0.10199	7.15e-19	N
Pregnancy	rs113902152	5	78977241	G	A	0.078	DMR1	cg00611789	5	78985432	-0.74312	-9.10979	0.10199	7.15e-19	N
Middle Age	rs1059236	5	78982188	G	T	0.088	DMR1	cg15197065	5	78985562	-0.69129	-9.10269	0.09305	8.05e-19	N
Pregnancy	rs6453474	5	78994860	C	A	0.181	DMR1	cg23279355	5	78985592	-0.49526	-9.09165	0.08604	8.31e-19	N
Middle Age	rs1059236	5	78982188	G	T	0.088	DMR1	cg09655403	5	78985495	-0.70332	-9.09601	0.06567	8.51e-19	N
Birth	rs131745	22	51025599	C	A	0.498	DMR3	cg10770023	22	51016644	-0.45704	-10.83	0.04192	1.55e-25	N
Birth	rs131746	22	51025595	C	G	0.498	DMR3	cg10770023	22	51016644	-0.45704	-10.83	0.04192	1.55e-25	N
Birth	rs5869000	5	78996202	I	R	0.3	DMR1	cg09655403	5	78985495	-0.40824	-9.06984	0.04838	9.78e-19	N
Pregnancy	rs10627369	22	51017209	I	R	0.057	DMR3	cg10770023	22	51016644	-0.99155	-10.8285	0.06685	1.63e-25	N
Middle Age	rs131755	22	51022519	T	C	0.45	DMR3	cg24363820	22	51016703	0.47259	10.832	0.02918	1.76e-25	N
Middle Age	rs1059236	5	78982188	G	T	0.088	DMR1	cg09481121	5	78985425	-0.68264	-9.07677	0.07943	9.98e-19	N
Middle Age	rs72768842	5	78974466	T	C	0.086	DMR1	cg09481121	5	78985425	-0.68814	-9.07198	0.05599	1.04e-18	N
Middle Age	rs131750	22	51024308	C	T	0.45	DMR3	cg24363820	22	51016703	0.47259	10.832	0.02918	1.76e-25	N
Childhood	rs3091399	22	51030749	G	A	0.488	DMR3	cg08260245	22	51016501	0.42416	10.7855	0.02512	1.78e-25	N
Birth	rs4441859	5	78996244	G	A	0.3	DMR1	cg09481121	5	78985425	-0.41587	-9.0366	0.04452	1.29e-18	N
Middle Age	rs72768826	5	78956072	G	A	0.081	DMR1	cg15197065	5	78985562	-0.71426	-9.04337	0.09964	1.31e-18	N
Middle Age	rs72768824	5	78954839	T	G	0.081	DMR1	cg15197065	5	78985562	-0.71426	-9.04337	0.09964	1.31e-18	N
Middle Age	rs149843275	5	78956305	D	R	0.081	DMR1	cg15197065	5	78985562	-0.71426	-9.04337	0.09964	1.31e-18	N
Middle Age	rs61212610	5	78961892	G	A	0.081	DMR1	cg15197065	5	78985562	-0.71426	-9.04337	0.09964	1.31e-18	N
Middle Age	rs12657392	5	78963323	A	C	0.081	DMR1	cg15197065	5	78985562	-0.71426	-9.04337	0.09964	1.31e-18	N
Middle Age	rs149843275	5	78956305	D	R	0.081	DMR1	cg09655403	5	78985495	-0.72666	-9.03629	0.04274	1.39e-18	N
Middle Age	rs72768824	5	78954839	T	G	0.081	DMR1	cg09655403	5	78985495	-0.72666	-9.03629	0.04274	1.39e-18	N
Middle Age	rs72768826	5	78956072	G	A	0.081	DMR1	cg09655403	5	78985495	-0.72666	-9.03629	0.04274	1.39e-18	N
Middle Age	rs61212610	5	78961892	G	A	0.081	DMR1	cg09655403	5	78985495	-0.72666	-9.03629	0.04274	1.39e-18	N
Middle Age	rs12657392	5	78963323	A	C	0.081	DMR1	cg09655403	5	78985495	-0.72666	-9.03629	0.04274	1.39e-18	N
Middle Age	rs150894100	5	78974334	I	R	0.09	DMR1	cg09655403	5	78985495	-0.69478	-9.02871	0.06499	1.48e-18	N
Middle Age	rs8137478	22	51017296	C	G	0.059	DMR3	cg05156901	22	51016646	-0.98077	-10.8293	0.08051	1.81e-25	N
Middle Age	rs2073605	22	51008850	G	A	0.059	DMR3	cg05156901	22	51016646	-0.98077	-10.8293	0.08051	1.81e-25	N
Middle Age	rs2073604	22	51008925	A	G	0.059	DMR3	cg05156901	22	51016646	-0.98077	-10.8293	0.08051	1.81e-25	N
Middle Age	rs2269385	22	51010939	A	G	0.059	DMR3	cg05156901	22	51016646	-0.98077	-10.8293	0.08051	1.81e-25	N
Middle Age	rs2269384	22	51011115	T	C	0.059	DMR3	cg05156901	22	51016646	-0.98077	-10.8293	0.08051	1.81e-25	N
Pregnancy	rs62363668	5	79002542	T	C	0.181	DMR1	cg04154027	5	78985588	-0.48859	-9.01661	0.06509	1.55e-18	N
Middle Age	rs115743514	22	51011933	C	T	0.059	DMR3	cg05156901	22	51016646	-0.98077	-10.8293	0.08051	1.81e-25	N
Middle Age	rs17848459	22	51012311	T	G	0.059	DMR3	cg05156901	22	51016646	-0.98077	-10.8293	0.08051	1.81e-25	N
Pregnancy	rs12651804	5	79003360	T	C	0.181	DMR1	cg04154027	5	78985588	-0.48859	-9.01661	0.06509	1.55e-18	N
Middle Age	rs12627787	22	51012381	T	C	0.059	DMR3	cg05156901	22	51016646	-0.98077	-10.8293	0.08051	1.81e-25	N
Childhood	rs149843275	5	78956305	D	R	0.069	DMR1	cg03546977	5	78985489	-0.74526	-8.98901	0.072	1.65e-18	N
Childhood	rs12657392	5	78963323	A	C	0.069	DMR1	cg03546977	5	78985489	-0.74526	-8.98901	0.072	1.65e-18	N
Middle Age	rs1557503	22	51013072	A	G	0.059	DMR3	cg05156901	22	51016646	-0.98077	-10.8293	0.08051	1.81e-25	N
Childhood	rs72768824	5	78954839	T	G	0.069	DMR1	cg03546977	5	78985489	-0.74526	-8.98901	0.072	1.65e-18	N
Middle Age	rs3213446	22	51015674	T	C	0.059	DMR3	cg05156901	22	51016646	-0.98077	-10.8293	0.08051	1.81e-25	N
Childhood	rs72768826	5	78956072	G	A	0.069	DMR1	cg03546977	5	78985489	-0.74526	-8.98901	0.072	1.65e-18	N
Childhood	rs61212610	5	78961892	G	A	0.069	DMR1	cg03546977	5	78985489	-0.74526	-8.98901	0.072	1.65e-18	N
Childhood	rs72768807	5	78933644	A	G	0.069	DMR1	cg03546977	5	78985489	-0.73542	-8.9827	0.06536	1.74e-18	N
Childhood	rs114878198	5	78939907	A	C	0.069	DMR1	cg03546977	5	78985489	-0.73542	-8.9827	0.06536	1.74e-18	N
Childhood	rs72768817	5	78944371	C	G	0.069	DMR1	cg03546977	5	78985489	-0.73542	-8.9827	0.06536	1.74e-18	N
Childhood	rs60449834	5	78957986	A	G	0.069	DMR1	cg03546977	5	78985489	-0.73542	-8.9827	0.06536	1.74e-18	N
Childhood	rs150894100	5	78974334	I	R	0.079	DMR1	cg03546977	5	78985489	-0.70156	-8.97687	0.07254	1.83e-18	N
Childhood	rs55687040	5	78946215	G	C	0.073	DMR1	cg03546977	5	78985489	-0.72055	-8.97189	0.06573	1.9e-18	N
Middle Age	rs72768807	5	78933644	A	G	0.082	DMR1	cg09655403	5	78985495	-0.71184	-8.98363	0.04314	2.15e-18	N
Middle Age	rs114878198	5	78939907	A	C	0.082	DMR1	cg09655403	5	78985495	-0.71184	-8.98363	0.04314	2.15e-18	N
Middle Age	rs72768817	5	78944371	C	G	0.082	DMR1	cg09655403	5	78985495	-0.71184	-8.98363	0.04314	2.15e-18	N
Middle Age	rs60449834	5	78957986	A	G	0.082	DMR1	cg09655403	5	78985495	-0.71184	-8.98363	0.04314	2.15e-18	N
Childhood	rs58086705	5	78992659	A	G	0.08	DMR1	cg23279355	5	78985592	-0.63971	-8.94859	0.07006	2.31e-18	N
Pregnancy	rs62363669	5	79004673	T	G	0.178	DMR1	cg23279355	5	78985592	-0.49449	-8.96678	0.08594	2.33e-18	N
Birth	rs5869000	5	78996202	I	R	0.3	DMR1	cg09481121	5	78985425	-0.41284	-8.96091	0.0436	2.4e-18	N
Middle Age	rs72768835	5	78968607	C	T	0.083	DMR1	cg09481121	5	78985425	-0.69546	-8.96973	0.05377	2.41e-18	N
Middle Age	rs3180872	22	51017394	C	G	0.059	DMR3	cg05156901	22	51016646	-0.98077	-10.8293	0.08051	1.81e-25	N
Middle Age	rs1056964	22	51017476	G	A	0.059	DMR3	cg05156901	22	51016646	-0.98077	-10.8293	0.08051	1.81e-25	N
Middle Age	rs56064438	5	78974908	C	T	0.083	DMR1	cg09481121	5	78985425	-0.69546	-8.96973	0.05377	2.41e-18	N
Middle Age	rs113902152	5	78977241	G	A	0.083	DMR1	cg09481121	5	78985425	-0.69546	-8.96973	0.05377	2.41e-18	N
Adolescence	rs72768807	5	78933644	A	G	0.069	DMR1	cg03546977	5	78985489	-0.69372	-8.93117	0.08572	2.65e-18	N
Middle Age	rs762677	22	51017713	A	G	0.059	DMR3	cg05156901	22	51016646	-0.98077	-10.8293	0.08051	1.81e-25	N
Adolescence	rs114878198	5	78939907	A	C	0.069	DMR1	cg03546977	5	78985489	-0.69372	-8.93117	0.08572	2.65e-18	N
Adolescence	rs72768817	5	78944371	C	G	0.069	DMR1	cg03546977	5	78985489	-0.69372	-8.93117	0.08572	2.65e-18	N
Middle Age	rs762676	22	51017794	G	A	0.059	DMR3	cg05156901	22	51016646	-0.98077	-10.8293	0.08051	1.81e-25	N
Middle Age	rs131759	22	51015481	A	G	0.476	DMR3	cg24363820	22	51016703	0.47227	10.8287	0.02893	1.82e-25	N
Adolescence	rs60449834	5	78957986	A	G	0.069	DMR1	cg03546977	5	78985489	-0.69372	-8.93117	0.08572	2.65e-18	N
Childhood	rs5869000	5	78996202	I	R	0.292	DMR1	cg11438310	5	78985434	-0.3987	-8.93047	0.05126	2.68e-18	N
Middle Age	rs150894100	5	78974334	I	R	0.09	DMR1	cg15197065	5	78985562	-0.67705	-8.94956	0.08808	2.84e-18	N
Birth	rs1059236	5	78982188	G	T	0.079	DMR1	cg23279355	5	78985592	-0.70593	-8.92429	0.06572	3.25e-18	N
Middle Age	rs200591144	22	51017206	I	R	0.065	DMR3	cg05156901	22	51016646	-0.92126	-10.822	0.04675	1.94e-25	N
Birth	rs72768842	5	78974466	T	C	0.077	DMR1	cg04154027	5	78985588	-0.71373	-8.92178	0.08925	3.31e-18	N
Pregnancy	rs3213445	22	51015838	C	T	0.057	DMR3	cg10770023	22	51016644	-0.99002	-10.8092	0.06689	1.95e-25	N
Childhood	rs4441859	5	78996244	G	A	0.291	DMR1	cg11438310	5	78985434	-0.39736	-8.9022	0.05126	3.38e-18	N
Middle Age	rs3091399	22	51030749	G	A	0.478	DMR3	cg19112186	22	51016638	0.45688	10.8209	0.02859	1.96e-25	N
Adolescence	rs140514	22	51018579	G	A	0.474	DMR3	cg10770023	22	51016644	0.44217	10.7717	0.0301	2e-25	N
Childhood	rs131759	22	51015481	A	G	0.476	DMR3	cg10770023	22	51016644	0.41901	10.7735	0.03876	2e-25	N
Pregnancy	rs131742	22	51034870	G	A	0.377	DMR3	cg05156901	22	51016646	0.46199	10.8062	0.02755	2.01e-25	N
Pregnancy	rs470116	22	51031209	G	C	0.494	DMR3	cg10490842	22	51016604	-0.45253	-10.7922	0.01263	2.29e-25	N
Birth	rs470116	22	51031209	G	C	0.48	DMR3	cg19112186	22	51016638	-0.46407	-10.7868	0.04041	2.33e-25	N
Birth	rs470117	22	51009953	T	C	0.456	DMR3	cg10770023	22	51016644	0.45993	10.7866	0.04201	2.34e-25	N
Adolescence	rs140514	22	51018579	G	A	0.474	DMR3	cg08260245	22	51016501	0.43943	10.7448	0.02206	2.59e-25	N
Birth	rs140514	22	51018579	G	A	0.476	DMR3	cg19112186	22	51016638	0.46656	10.7693	0.03925	2.75e-25	N
Pregnancy	rs140514	22	51018579	G	A	0.47	DMR3	cg08260245	22	51016501	0.44158	10.7725	0.02946	2.76e-25	N
Childhood	rs3213445	22	51015838	C	T	0.058	DMR3	cg19112186	22	51016638	-0.92696	-10.7364	0.07675	2.84e-25	N
Pregnancy	rs470117	22	51009953	T	C	0.451	DMR3	cg08260245	22	51016501	0.44399	10.7641	0.0286	2.99e-25	N
Birth	rs131755	22	51022519	T	C	0.457	DMR3	cg08260245	22	51016501	0.4603	10.7557	0.03333	3.13e-25	N
Birth	rs131750	22	51024308	C	T	0.457	DMR3	cg08260245	22	51016501	0.4603	10.7557	0.03333	3.13e-25	N
Adolescence	rs16877044	5	78990485	C	T	0.091	DMR1	cg15197065	5	78985562	-0.63216	-8.89161	0.05544	3.67e-18	N
Middle Age	rs470117	22	51009953	T	C	0.453	DMR3	cg19112186	22	51016638	0.45811	10.7638	0.02945	3.35e-25	N
Childhood	rs200591144	22	51017206	I	R	0.063	DMR3	cg05156901	22	51016646	-0.86907	-10.7139	0.07757	3.52e-25	N
Childhood	rs200591144	22	51017206	I	R	0.063	DMR3	cg10770023	22	51016644	-0.84756	-10.7059	0.0886	3.8e-25	N
Childhood	rs1056964	22	51017476	G	A	0.057	DMR3	cg19112186	22	51016638	-0.92839	-10.7025	0.07671	3.92e-25	N
Childhood	rs62363668	5	79002542	T	C	0.201	DMR1	cg04154027	5	78985588	-0.43262	-8.88841	0.05003	3.79e-18	N
Childhood	rs2073604	22	51008925	A	G	0.057	DMR3	cg19112186	22	51016638	-0.92839	-10.7025	0.07671	3.92e-25	N
Childhood	rs2269385	22	51010939	A	G	0.057	DMR3	cg19112186	22	51016638	-0.92839	-10.7025	0.07671	3.92e-25	N
Childhood	rs2269384	22	51011115	T	C	0.057	DMR3	cg19112186	22	51016638	-0.92839	-10.7025	0.07671	3.92e-25	N
Childhood	rs115743514	22	51011933	C	T	0.057	DMR3	cg19112186	22	51016638	-0.92839	-10.7025	0.07671	3.92e-25	N
Childhood	rs17848459	22	51012311	T	G	0.057	DMR3	cg19112186	22	51016638	-0.92839	-10.7025	0.07671	3.92e-25	N
Childhood	rs12627787	22	51012381	T	C	0.057	DMR3	cg19112186	22	51016638	-0.92839	-10.7025	0.07671	3.92e-25	N
Childhood	rs1557503	22	51013072	A	G	0.057	DMR3	cg19112186	22	51016638	-0.92839	-10.7025	0.07671	3.92e-25	N
Childhood	rs3213446	22	51015674	T	C	0.057	DMR3	cg19112186	22	51016638	-0.92839	-10.7025	0.07671	3.92e-25	N
Childhood	rs8137478	22	51017296	C	G	0.057	DMR3	cg19112186	22	51016638	-0.92839	-10.7025	0.07671	3.92e-25	N
Childhood	rs762677	22	51017713	A	G	0.057	DMR3	cg19112186	22	51016638	-0.92839	-10.7025	0.07671	3.92e-25	N
Childhood	rs12651804	5	79003360	T	C	0.201	DMR1	cg04154027	5	78985588	-0.43262	-8.88841	0.05003	3.79e-18	N
Birth	rs1059236	5	78982188	G	T	0.079	DMR1	cg04154027	5	78985588	-0.7035	-8.90372	0.08925	3.84e-18	N
Pregnancy	rs6453474	5	78994860	C	A	0.181	DMR1	cg04154027	5	78985588	-0.48303	-8.90334	0.06509	3.92e-18	N
Childhood	rs150894100	5	78974334	I	R	0.079	DMR1	cg00611789	5	78985432	-0.68198	-8.88181	0.06066	4e-18	N
Childhood	rs11746176	5	78987399	G	C	0.208	DMR1	cg00611789	5	78985432	0.44954	8.86865	0.04697	4.45e-18	N
Middle Age	rs6453474	5	78994860	C	A	0.181	DMR1	cg23279355	5	78985592	-0.4833	-8.89394	0.03136	4.47e-18	N
Childhood	rs762676	22	51017794	G	A	0.057	DMR3	cg19112186	22	51016638	-0.92839	-10.7025	0.07671	3.92e-25	N
Adolescence	rs7714250	5	78993484	T	C	0.208	DMR1	cg09655403	5	78985495	0.45682	8.86574	0.05067	4.53e-18	N
Adolescence	rs11746176	5	78987399	G	C	0.209	DMR1	cg09655403	5	78985495	0.45647	8.86386	0.05039	4.6e-18	N
Childhood	rs3180872	22	51017394	C	G	0.057	DMR3	cg19112186	22	51016638	-0.92839	-10.7025	0.07671	3.92e-25	N
Childhood	rs13162893	5	78995323	C	T	0.209	DMR1	cg00611789	5	78985432	0.44723	8.85959	0.04708	4.8e-18	N
Middle Age	rs112627361	5	78905180	C	T	0.082	DMR1	cg09655403	5	78985495	-0.70395	-8.87343	0.04306	5.28e-18	N
Middle Age	rs112295819	5	78904692	A	G	0.082	DMR1	cg09655403	5	78985495	-0.70395	-8.87343	0.04306	5.28e-18	N
Middle Age	rs55687040	5	78946215	G	C	0.086	DMR1	cg15197065	5	78985562	-0.6772	-8.87127	0.0758	5.37e-18	N
Childhood	rs7714250	5	78993484	T	C	0.207	DMR1	cg00611789	5	78985432	0.44657	8.83674	0.04667	5.78e-18	N
Middle Age	rs72768807	5	78933644	A	G	0.082	DMR1	cg15197065	5	78985562	-0.69004	-8.8534	0.08768	6.21e-18	N
Middle Age	rs114878198	5	78939907	A	C	0.082	DMR1	cg15197065	5	78985562	-0.69004	-8.8534	0.08768	6.21e-18	N
Pregnancy	rs131742	22	51034870	G	A	0.377	DMR3	cg10770023	22	51016644	0.45483	10.716	0.03556	4.7e-25	N
Middle Age	rs72768817	5	78944371	C	G	0.082	DMR1	cg15197065	5	78985562	-0.69004	-8.8534	0.08768	6.21e-18	N
Middle Age	rs60449834	5	78957986	A	G	0.082	DMR1	cg15197065	5	78985562	-0.69004	-8.8534	0.08768	6.21e-18	N
Adolescence	rs131779	22	50988193	A	G	0.365	DMR3	cg08260245	22	51016501	-0.45355	-10.6787	0.02286	4.85e-25	N
Adolescence	rs72768824	5	78954839	T	G	0.068	DMR1	cg03546977	5	78985489	-0.69721	-8.82127	0.0834	6.52e-18	N
Middle Age	rs131759	22	51015481	A	G	0.476	DMR3	cg19112186	22	51016638	0.45482	10.7228	0.02699	4.91e-25	N
Adolescence	rs131746	22	51025595	G	C	0.499	DMR3	cg10490842	22	51016604	0.43885	10.67	0.01016	5.27e-25	N
Adolescence	rs72768826	5	78956072	G	A	0.068	DMR1	cg03546977	5	78985489	-0.69721	-8.82127	0.0834	6.52e-18	N
Adolescence	rs149843275	5	78956305	D	R	0.068	DMR1	cg03546977	5	78985489	-0.69721	-8.82127	0.0834	6.52e-18	N
Adolescence	rs61212610	5	78961892	G	A	0.068	DMR1	cg03546977	5	78985489	-0.69721	-8.82127	0.0834	6.52e-18	N
Adolescence	rs12657392	5	78963323	A	C	0.068	DMR1	cg03546977	5	78985489	-0.69721	-8.82127	0.0834	6.52e-18	N
Adolescence	rs131745	22	51025599	A	C	0.499	DMR3	cg10490842	22	51016604	0.43885	10.67	0.01016	5.27e-25	N
Childhood	rs10627369	22	51017209	I	R	0.058	DMR3	cg19112186	22	51016638	-0.91135	-10.6624	0.07171	5.73e-25	N
Birth	rs470116	22	51031209	G	C	0.48	DMR3	cg24363820	22	51016703	-0.45405	-10.6898	0.04077	5.82e-25	N
Birth	rs199795634	5	78983818	I	R	0.136	DMR1	cg23279355	5	78985592	-0.5394	-8.82293	0.05363	7.41e-18	N
Middle Age	rs55687040	5	78946215	G	C	0.086	DMR1	cg09481121	5	78985425	-0.66739	-8.82654	0.05377	7.72e-18	N
Birth	rs72768842	5	78974466	T	C	0.077	DMR1	cg23279355	5	78985592	-0.70712	-8.81749	0.06568	7.75e-18	N
Pregnancy	rs62363669	5	79004673	T	G	0.178	DMR1	cg04154027	5	78985588	-0.48314	-8.79886	0.06481	9.16e-18	N
Middle Age	rs10627369	22	51017209	I	R	0.059	DMR3	cg24363820	22	51016703	-1.00042	-10.7046	0.07376	5.83e-25	N
Middle Age	rs200591144	22	51017206	I	R	0.065	DMR3	cg24363820	22	51016703	-0.94463	-10.7045	0.06336	5.83e-25	N
Middle Age	rs470116	22	51031209	G	C	0.494	DMR3	cg10490842	22	51016604	-0.45835	-10.7016	0.01514	5.99e-25	N
Birth	rs131758	22	51017082	T	A	0.406	DMR3	cg10770023	22	51016644	-0.46143	-10.6709	0.04407	6.94e-25	N
Birth	rs470117	22	51009953	T	C	0.456	DMR3	cg08260245	22	51016501	0.45972	10.6691	0.03326	7.06e-25	N
Adolescence	rs16877058	5	78992265	C	A	0.09	DMR1	cg15197065	5	78985562	-0.62616	-8.77783	0.05539	9.3e-18	N
Pregnancy	rs131742	22	51034870	G	A	0.377	DMR3	cg24363820	22	51016703	0.45433	10.6618	0.03018	7.81e-25	N
Pregnancy	rs131755	22	51022519	T	C	0.448	DMR3	cg10490842	22	51016604	0.4498	10.6515	0.01274	8.6e-25	N
Pregnancy	rs131750	22	51024308	C	T	0.448	DMR3	cg10490842	22	51016604	0.4498	10.6515	0.01274	8.6e-25	N
Pregnancy	rs131755	22	51022519	T	C	0.448	DMR3	cg00047287	22	51016899	0.41853	10.6477	0.13478	8.91e-25	N
Adolescence	rs4704573	5	78987364	G	C	0.197	DMR1	cg09655403	5	78985495	-0.44318	-8.77682	0.05814	9.38e-18	N
Pregnancy	rs6453474	5	78994860	C	A	0.181	DMR1	cg09655403	5	78985495	-0.4836	-8.78709	0.04982	1.01e-17	N
Pregnancy	rs62363668	5	79002542	T	C	0.181	DMR1	cg09655403	5	78985495	-0.48356	-8.78626	0.04982	1.01e-17	N
Pregnancy	rs12651804	5	79003360	T	C	0.181	DMR1	cg09655403	5	78985495	-0.48356	-8.78626	0.04982	1.01e-17	N
Childhood	rs6453474	5	78994860	C	A	0.201	DMR1	cg04154027	5	78985588	-0.43025	-8.7675	0.04938	1.02e-17	N
Childhood	rs199795634	5	78983818	I	R	0.132	DMR1	cg00611789	5	78985432	-0.53232	-8.76637	0.07539	1.03e-17	N
Childhood	rs13162444	5	78995063	A	T	0.211	DMR1	cg00611789	5	78985432	0.44096	8.76605	0.0468	1.03e-17	N
Adolescence	rs13162893	5	78995323	C	T	0.209	DMR1	cg09655403	5	78985495	0.45154	8.76174	0.05068	1.06e-17	N
Childhood	rs58086705	5	78992659	A	G	0.08	DMR1	cg04154027	5	78985588	-0.63454	-8.75667	0.06496	1.11e-17	N
Pregnancy	rs131750	22	51024308	C	T	0.448	DMR3	cg00047287	22	51016899	0.41853	10.6477	0.13478	8.91e-25	N
Adolescence	rs131781	22	50982457	G	A	0.382	DMR3	cg05156901	22	51016646	-0.44752	-10.5964	0.02983	1.06e-24	N
Pregnancy	rs131779	22	50988193	A	G	0.365	DMR3	cg24363820	22	51016703	-0.45867	-10.619	0.03339	1.17e-24	N
Middle Age	rs62363668	5	79002542	T	C	0.181	DMR1	cg23279355	5	78985592	-0.47832	-8.78061	0.03136	1.12e-17	N
Adolescence	rs470116	22	51031209	G	C	0.484	DMR3	cg00047287	22	51016899	-0.40728	-10.583	0.13446	1.2e-24	N
Pregnancy	rs200591144	22	51017206	I	R	0.063	DMR3	cg10770023	22	51016644	-0.91388	-10.606	0.06687	1.32e-24	N
Adolescence	rs131755	22	51022519	T	C	0.453	DMR3	cg10490842	22	51016604	0.43637	10.5634	0.01007	1.44e-24	N
Adolescence	rs131750	22	51024308	C	T	0.453	DMR3	cg10490842	22	51016604	0.43637	10.5634	0.01007	1.44e-24	N
Adolescence	rs131759	22	51015481	A	G	0.474	DMR3	cg10770023	22	51016644	0.4361	10.5612	0.03002	1.47e-24	N
Middle Age	rs131779	22	50988193	A	G	0.365	DMR3	cg08260245	22	51016501	-0.46006	-10.6005	0.0216	1.54e-24	N
Birth	rs5770911	22	51011241	T	C	0.05	DMR3	cg05156901	22	51016646	-0.9953	-10.5848	0.06403	1.55e-24	N
Middle Age	rs12651804	5	79003360	T	C	0.181	DMR1	cg23279355	5	78985592	-0.47832	-8.78061	0.03136	1.12e-17	N
Middle Age	rs150894100	5	78974334	I	R	0.09	DMR1	cg09481121	5	78985425	-0.65849	-8.77532	0.05599	1.17e-17	N
Birth	rs117323981	22	51011937	G	A	0.05	DMR3	cg05156901	22	51016646	-0.9953	-10.5848	0.06403	1.55e-24	N
Adolescence	rs6893201	5	78904496	G	T	0.029	DMR1	cg23279355	5	78985592	-1.13978	-8.74429	0	1.22e-17	N
Adolescence	rs200141835	5	78938255	D	R	0.029	DMR1	cg23279355	5	78985592	-1.13978	-8.74429	0	1.22e-17	N
Birth	rs5770917	22	51017353	C	T	0.05	DMR3	cg05156901	22	51016646	-0.9953	-10.5848	0.06403	1.55e-24	N
Birth	rs2269382	22	51018911	T	C	0.05	DMR3	cg05156901	22	51016646	-0.9953	-10.5848	0.06403	1.55e-24	N
Childhood	rs6877629	5	78994025	A	G	0.21	DMR1	cg00611789	5	78985432	0.44026	8.74288	0.04639	1.24e-17	N
Middle Age	rs72768824	5	78954839	T	G	0.081	DMR1	cg09481121	5	78985425	-0.68745	-8.76503	0.05358	1.27e-17	N
Middle Age	rs72768826	5	78956072	G	A	0.081	DMR1	cg09481121	5	78985425	-0.68745	-8.76503	0.05358	1.27e-17	N
Middle Age	rs149843275	5	78956305	D	R	0.081	DMR1	cg09481121	5	78985425	-0.68745	-8.76503	0.05358	1.27e-17	N
Birth	rs2269381	22	51020069	C	G	0.05	DMR3	cg05156901	22	51016646	-0.9953	-10.5848	0.06403	1.55e-24	N
Middle Age	rs61212610	5	78961892	G	A	0.081	DMR1	cg09481121	5	78985425	-0.68745	-8.76503	0.05358	1.27e-17	N
Middle Age	rs12657392	5	78963323	A	C	0.081	DMR1	cg09481121	5	78985425	-0.68745	-8.76503	0.05358	1.27e-17	N
Childhood	rs72768842	5	78974466	T	C	0.074	DMR1	cg00611789	5	78985432	-0.68982	-8.73479	0.06	1.33e-17	N
Adolescence	rs112295819	5	78904692	A	G	0.068	DMR1	cg03546977	5	78985489	-0.68938	-8.71304	0.08252	1.57e-17	N
Adolescence	rs5770922	22	51023408	G	A	0.05	DMR3	cg19112186	22	51016638	-0.98165	-10.5363	0.03561	1.86e-24	N
Adolescence	rs61466269	5	78997378	C	T	0.09	DMR1	cg15197065	5	78985562	-0.62268	-8.70321	0.05534	1.7e-17	N
Adolescence	rs5770924	22	51024542	T	C	0.05	DMR3	cg19112186	22	51016638	-0.98165	-10.5363	0.03561	1.86e-24	N
Adolescence	rs16877062	5	78998903	T	C	0.09	DMR1	cg15197065	5	78985562	-0.62268	-8.70321	0.05534	1.7e-17	N
Middle Age	rs72768807	5	78933644	A	G	0.082	DMR1	cg09481121	5	78985425	-0.67382	-8.71989	0.03394	1.82e-17	N
Middle Age	rs114878198	5	78939907	A	C	0.082	DMR1	cg09481121	5	78985425	-0.67382	-8.71989	0.03394	1.82e-17	N
Middle Age	rs1056964	22	51017476	G	A	0.059	DMR3	cg24363820	22	51016703	-0.99485	-10.5791	0.07367	1.87e-24	N
Middle Age	rs2073605	22	51008850	G	A	0.059	DMR3	cg24363820	22	51016703	-0.99485	-10.5791	0.07367	1.87e-24	N
Middle Age	rs72768817	5	78944371	C	G	0.082	DMR1	cg09481121	5	78985425	-0.67382	-8.71989	0.03394	1.82e-17	N
Middle Age	rs60449834	5	78957986	A	G	0.082	DMR1	cg09481121	5	78985425	-0.67382	-8.71989	0.03394	1.82e-17	N
Adolescence	rs62363668	5	79002542	T	C	0.206	DMR1	cg23279355	5	78985592	-0.43935	-8.68974	0.07593	1.9e-17	N
Adolescence	rs12651804	5	79003360	T	C	0.206	DMR1	cg23279355	5	78985592	-0.43935	-8.68974	0.07593	1.9e-17	N
Middle Age	rs2073604	22	51008925	A	G	0.059	DMR3	cg24363820	22	51016703	-0.99485	-10.5791	0.07367	1.87e-24	N
Pregnancy	rs61212610	5	78961892	G	A	0.077	DMR1	cg00611789	5	78985432	-0.72005	-8.70588	0.10181	1.94e-17	N
Middle Age	rs2269385	22	51010939	A	G	0.059	DMR3	cg24363820	22	51016703	-0.99485	-10.5791	0.07367	1.87e-24	N
Middle Age	rs2269384	22	51011115	T	C	0.059	DMR3	cg24363820	22	51016703	-0.99485	-10.5791	0.07367	1.87e-24	N
Pregnancy	rs72768824	5	78954839	T	G	0.077	DMR1	cg00611789	5	78985432	-0.72005	-8.70588	0.10181	1.94e-17	N
Middle Age	rs115743514	22	51011933	C	T	0.059	DMR3	cg24363820	22	51016703	-0.99485	-10.5791	0.07367	1.87e-24	N
Middle Age	rs17848459	22	51012311	T	G	0.059	DMR3	cg24363820	22	51016703	-0.99485	-10.5791	0.07367	1.87e-24	N
Middle Age	rs12627787	22	51012381	T	C	0.059	DMR3	cg24363820	22	51016703	-0.99485	-10.5791	0.07367	1.87e-24	N
Pregnancy	rs72768826	5	78956072	G	A	0.077	DMR1	cg00611789	5	78985432	-0.72005	-8.70588	0.10181	1.94e-17	N
Pregnancy	rs149843275	5	78956305	D	R	0.077	DMR1	cg00611789	5	78985432	-0.72005	-8.70588	0.10181	1.94e-17	N
Pregnancy	rs12657392	5	78963323	A	C	0.077	DMR1	cg00611789	5	78985432	-0.72005	-8.70588	0.10181	1.94e-17	N
Middle Age	rs62363669	5	79004673	T	G	0.178	DMR1	cg23279355	5	78985592	-0.47944	-8.69452	0.03095	2.23e-17	N
Adolescence	rs62363668	5	79002542	T	C	0.206	DMR1	cg04154027	5	78985588	-0.43519	-8.64735	0.06242	2.67e-17	N
Adolescence	rs12651804	5	79003360	T	C	0.206	DMR1	cg04154027	5	78985588	-0.43519	-8.64735	0.06242	2.67e-17	N
Middle Age	rs112295819	5	78904692	A	G	0.082	DMR1	cg15197065	5	78985562	-0.67663	-8.6637	0.08752	2.85e-17	N
Middle Age	rs112627361	5	78905180	C	T	0.082	DMR1	cg15197065	5	78985562	-0.67663	-8.6637	0.08752	2.85e-17	N
Middle Age	rs1557503	22	51013072	A	G	0.059	DMR3	cg24363820	22	51016703	-0.99485	-10.5791	0.07367	1.87e-24	N
Adolescence	rs6877629	5	78994025	A	G	0.21	DMR1	cg09655403	5	78985495	0.44218	8.63321	0.0503	2.99e-17	N
Middle Age	rs3213446	22	51015674	T	C	0.059	DMR3	cg24363820	22	51016703	-0.99485	-10.5791	0.07367	1.87e-24	N
Middle Age	rs8137478	22	51017296	C	G	0.059	DMR3	cg24363820	22	51016703	-0.99485	-10.5791	0.07367	1.87e-24	N
Adolescence	rs56951412	5	78994848	A	G	0.089	DMR1	cg15197065	5	78985562	-0.61939	-8.63182	0.05531	3.03e-17	N
Middle Age	rs3180872	22	51017394	C	G	0.059	DMR3	cg24363820	22	51016703	-0.99485	-10.5791	0.07367	1.87e-24	N
Middle Age	rs762677	22	51017713	A	G	0.059	DMR3	cg24363820	22	51016703	-0.99485	-10.5791	0.07367	1.87e-24	N
Adolescence	rs16877060	5	78995264	T	A	0.089	DMR1	cg15197065	5	78985562	-0.61939	-8.63182	0.05531	3.03e-17	N
Birth	rs55687040	5	78946215	G	C	0.076	DMR1	cg04154027	5	78985588	-0.69388	-8.64501	0.08181	3.1e-17	N
Pregnancy	rs72768807	5	78933644	A	G	0.078	DMR1	cg00611789	5	78985432	-0.7043	-8.64406	0.09084	3.17e-17	N
Pregnancy	rs114878198	5	78939907	A	C	0.078	DMR1	cg00611789	5	78985432	-0.7043	-8.64406	0.09084	3.17e-17	N
Pregnancy	rs72768817	5	78944371	C	G	0.078	DMR1	cg00611789	5	78985432	-0.7043	-8.64406	0.09084	3.17e-17	N
Middle Age	rs762676	22	51017794	G	A	0.059	DMR3	cg24363820	22	51016703	-0.99485	-10.5791	0.07367	1.87e-24	N
Birth	rs131759	22	51015481	A	G	0.477	DMR3	cg19112186	22	51016638	0.46054	10.5625	0.03921	1.91e-24	N
Pregnancy	rs60449834	5	78957986	A	G	0.078	DMR1	cg00611789	5	78985432	-0.7043	-8.64406	0.09084	3.17e-17	N
Childhood	rs12651804	5	79003360	T	C	0.201	DMR1	cg15197065	5	78985562	-0.41899	-8.62496	0.04049	3.22e-17	N
Childhood	rs62363668	5	79002542	T	C	0.201	DMR1	cg15197065	5	78985562	-0.41899	-8.62496	0.04049	3.22e-17	N
Pregnancy	rs199795634	5	78983818	I	R	0.129	DMR1	cg10257870	5	78985484	-0.52336	-8.63635	0.05927	3.38e-17	N
Pregnancy	rs112295819	5	78904692	A	G	0.078	DMR1	cg00611789	5	78985432	-0.70209	-8.61429	0.09084	4.02e-17	N
Pregnancy	rs112627361	5	78905180	C	T	0.078	DMR1	cg00611789	5	78985432	-0.70209	-8.61429	0.09084	4.02e-17	N
Adolescence	rs131759	22	51015481	A	G	0.474	DMR3	cg00047287	22	51016899	0.40854	10.5194	0.14012	2.18e-24	N
Middle Age	rs3213445	22	51015838	C	T	0.059	DMR3	cg24363820	22	51016703	-0.98882	-10.5616	0.07358	2.2e-24	N
Pregnancy	rs131781	22	50982457	G	A	0.381	DMR3	cg05156901	22	51016646	-0.45414	-10.5476	0.02574	2.27e-24	N
Birth	rs5770922	22	51023408	G	A	0.049	DMR3	cg05156901	22	51016646	-1.01035	-10.5378	0.0823	2.4e-24	N
Birth	rs5770924	22	51024542	T	C	0.049	DMR3	cg05156901	22	51016646	-1.01035	-10.5378	0.0823	2.4e-24	N
Middle Age	rs72768842	5	78974466	T	C	0.086	DMR1	cg00611789	5	78985432	-0.68908	-8.61748	0.12179	4.12e-17	N
Pregnancy	rs5770928	22	51029091	G	C	0.375	DMR3	cg19112186	22	51016638	-0.45697	-10.5409	0.02877	2.41e-24	N
Childhood	rs112295819	5	78904692	A	G	0.068	DMR1	cg03546977	5	78985489	-0.71761	-8.59296	0.05497	4.15e-17	N
Adolescence	rs131781	22	50982457	G	A	0.382	DMR3	cg24363820	22	51016703	-0.44089	-10.5076	0.02592	2.43e-24	N
Adolescence	rs199795634	5	78983818	I	R	0.137	DMR1	cg15197065	5	78985562	-0.52127	-8.58708	0.04433	4.33e-17	N
Pregnancy	rs62363669	5	79004673	T	G	0.178	DMR1	cg09655403	5	78985495	-0.47947	-8.60069	0.04956	4.48e-17	N
Middle Age	rs6453474	5	78994860	C	A	0.181	DMR1	cg09655403	5	78985495	-0.47194	-8.60251	0.03109	4.64e-17	N
Pregnancy	rs199795634	5	78983818	I	R	0.129	DMR1	cg23279355	5	78985592	-0.5571	-8.59457	0.09612	4.71e-17	N
Childhood	rs6893201	5	78904496	G	T	0.03	DMR1	cg04154027	5	78985588	-1.05466	-8.57674	0	4.73e-17	N
Childhood	rs200141835	5	78938255	D	R	0.03	DMR1	cg04154027	5	78985588	-1.05466	-8.57674	0	4.73e-17	N
Adolescence	rs6893201	5	78904496	G	T	0.029	DMR1	cg04154027	5	78985588	-1.11343	-8.57108	0	4.92e-17	N
Adolescence	rs200141835	5	78938255	D	R	0.029	DMR1	cg04154027	5	78985588	-1.11343	-8.57108	0	4.92e-17	N
Middle Age	rs55687040	5	78946215	G	C	0.086	DMR1	cg00611789	5	78985432	-0.68338	-8.59439	0.13081	4.95e-17	N
Middle Age	rs4441859	5	78996244	G	A	0.277	DMR1	cg03546977	5	78985489	-0.39212	-8.59437	0.04935	4.95e-17	N
Pregnancy	rs131759	22	51015481	A	G	0.474	DMR3	cg08260245	22	51016501	0.43532	10.5335	0.02873	2.58e-24	N
Adolescence	rs112627361	5	78905180	C	T	0.068	DMR1	cg03546977	5	78985489	-0.67635	-8.56653	0.0825	5.1e-17	N
Childhood	rs199795634	5	78983818	I	R	0.132	DMR1	cg10257870	5	78985484	-0.49512	-8.56712	0.09019	5.11e-17	N
Middle Age	rs72768835	5	78968607	C	T	0.083	DMR1	cg00611789	5	78985432	-0.70082	-8.58056	0.13075	5.52e-17	N
Middle Age	rs56064438	5	78974908	C	T	0.083	DMR1	cg00611789	5	78985432	-0.70082	-8.58056	0.13075	5.52e-17	N
Middle Age	rs113902152	5	78977241	G	A	0.083	DMR1	cg00611789	5	78985432	-0.70082	-8.58056	0.13075	5.52e-17	N
Childhood	rs16877044	5	78990485	C	T	0.09	DMR1	cg23279355	5	78985592	-0.58323	-8.54939	0.03598	5.88e-17	N
Childhood	rs113902152	5	78977241	G	A	0.071	DMR1	cg00611789	5	78985432	-0.68893	-8.5428	0.05973	6.2e-17	N
Childhood	rs72768835	5	78968607	C	T	0.071	DMR1	cg00611789	5	78985432	-0.68893	-8.5428	0.05973	6.2e-17	N
Childhood	rs56064438	5	78974908	C	T	0.071	DMR1	cg00611789	5	78985432	-0.68893	-8.5428	0.05973	6.2e-17	N
Birth	rs1059236	5	78982188	G	T	0.079	DMR1	cg09481121	5	78985425	-0.69997	-8.55028	0.05918	6.59e-17	N
Birth	rs150894100	5	78974334	I	R	0.082	DMR1	cg04154027	5	78985588	-0.66978	-8.54887	0.08917	6.66e-17	N
Middle Age	rs72768807	5	78933644	A	G	0.082	DMR1	cg00611789	5	78985432	-0.69481	-8.55653	0.13978	6.67e-17	N
Middle Age	rs114878198	5	78939907	A	C	0.082	DMR1	cg00611789	5	78985432	-0.69481	-8.55653	0.13978	6.67e-17	N
Middle Age	rs72768817	5	78944371	C	G	0.082	DMR1	cg00611789	5	78985432	-0.69481	-8.55653	0.13978	6.67e-17	N
Pregnancy	rs131742	22	51034870	G	A	0.377	DMR3	cg08260245	22	51016501	0.44051	10.5305	0.02615	2.65e-24	N
Birth	rs3091399	22	51030749	G	A	0.49	DMR3	cg05156901	22	51016646	0.44075	10.5198	0.0361	2.84e-24	N
Childhood	rs3091399	22	51030749	G	A	0.488	DMR3	cg10770023	22	51016644	0.40438	10.4921	0.0361	2.85e-24	N
Middle Age	rs60449834	5	78957986	A	G	0.082	DMR1	cg00611789	5	78985432	-0.69481	-8.55653	0.13978	6.67e-17	N
Adolescence	rs13162444	5	78995063	A	T	0.212	DMR1	cg09655403	5	78985495	0.43706	8.53145	0.05034	6.75e-17	N
Adolescence	rs5770911	22	51011241	T	C	0.051	DMR3	cg19112186	22	51016638	-0.96089	-10.4869	0.04142	2.95e-24	N
Adolescence	rs117323981	22	51011937	G	A	0.051	DMR3	cg19112186	22	51016638	-0.96089	-10.4869	0.04142	2.95e-24	N
Birth	rs55687040	5	78946215	G	C	0.076	DMR1	cg23279355	5	78985592	-0.68763	-8.54695	0.0681	6.76e-17	N
Childhood	rs112627361	5	78905180	C	T	0.069	DMR1	cg03546977	5	78985489	-0.7101	-8.52693	0.0548	7.03e-17	N
Adolescence	rs5770917	22	51017353	C	T	0.051	DMR3	cg19112186	22	51016638	-0.96089	-10.4869	0.04142	2.95e-24	N
Middle Age	rs1059236	5	78982188	G	T	0.088	DMR1	cg00611789	5	78985432	-0.67831	-8.54895	0.12173	7.08e-17	N
Childhood	rs1059236	5	78982188	G	T	0.077	DMR1	cg00611789	5	78985432	-0.65735	-8.50351	0.04156	8.47e-17	N
Adolescence	rs2269382	22	51018911	T	C	0.051	DMR3	cg19112186	22	51016638	-0.96089	-10.4869	0.04142	2.95e-24	N
Adolescence	rs2269381	22	51020069	C	G	0.051	DMR3	cg19112186	22	51016638	-0.96089	-10.4869	0.04142	2.95e-24	N
Birth	rs72768842	5	78974466	T	C	0.077	DMR1	cg09481121	5	78985425	-0.70589	-8.51131	0.0592	8.96e-17	N
Childhood	rs2073605	22	51008850	G	A	0.058	DMR3	cg19112186	22	51016638	-0.90751	-10.481	0.07671	3.16e-24	N
Pregnancy	rs131763	22	51004371	A	G	0.475	DMR3	cg19112186	22	51016638	0.44417	10.51	0.03245	3.21e-24	N
Pregnancy	rs131766	22	51004104	T	C	0.475	DMR3	cg19112186	22	51016638	0.44452	10.5056	0.03255	3.34e-24	N
Adolescence	rs470117	22	51009953	T	C	0.452	DMR3	cg10490842	22	51016604	0.43515	10.4668	0.01006	3.56e-24	N
Childhood	rs3091399	22	51030749	G	A	0.488	DMR3	cg00047287	22	51016899	0.39787	10.4608	0.15351	3.81e-24	N
Middle Age	rs470117	22	51009953	T	C	0.453	DMR3	cg24363820	22	51016703	0.46117	10.4884	0.02899	4.33e-24	N
Adolescence	rs140514	22	51018579	G	A	0.474	DMR3	cg00047287	22	51016899	0.40425	10.4365	0.13871	4.73e-24	N
Childhood	rs966020	22	51036021	G	A	0.401	DMR3	cg05156901	22	51016646	0.42514	10.4344	0.02877	4.88e-24	N
Childhood	rs62363669	5	79004673	T	G	0.198	DMR1	cg04154027	5	78985588	-0.41999	-8.49086	0.04938	9.36e-17	N
Childhood	rs200591144	22	51017206	I	R	0.063	DMR3	cg19112186	22	51016638	-0.86586	-10.4339	0.07171	4.9e-24	N
Adolescence	rs5770904	22	51005659	A	T	0.046	DMR3	cg24363820	22	51016703	-0.98473	-10.4308	0.06078	4.99e-24	N
Birth	rs470116	22	51031209	G	C	0.48	DMR3	cg00047287	22	51016899	-0.41777	-10.4476	0.14231	5.54e-24	N
Middle Age	rs131763	22	51004371	A	G	0.477	DMR3	cg05156901	22	51016646	0.44193	10.4597	0.02901	5.64e-24	N
Middle Age	rs131766	22	51004104	T	C	0.478	DMR3	cg05156901	22	51016646	0.44244	10.4597	0.02906	5.64e-24	N
Childhood	rs55687040	5	78946215	G	C	0.073	DMR1	cg00611789	5	78985432	-0.67221	-8.48738	0.03184	9.62e-17	N
Pregnancy	rs140514	22	51018579	G	A	0.47	DMR3	cg00047287	22	51016899	0.41058	10.4479	0.13629	5.7e-24	N
Childhood	rs131779	22	50988193	A	G	0.366	DMR3	cg24363820	22	51016703	-0.4427	-10.414	0.02943	5.89e-24	N
Birth	rs470116	22	51031209	G	C	0.48	DMR3	cg10770023	22	51016644	-0.44074	-10.4388	0.04041	6.01e-24	N
Middle Age	rs5869000	5	78996202	I	R	0.278	DMR1	cg03546977	5	78985489	-0.38692	-8.49447	0.04763	1.09e-16	N
Pregnancy	rs5770928	22	51029091	G	C	0.375	DMR3	cg00047287	22	51016899	-0.42433	-10.4385	0.14585	6.22e-24	N
Birth	rs72768835	5	78968607	C	T	0.073	DMR1	cg04154027	5	78985588	-0.69544	-8.48353	0.08901	1.12e-16	N
Childhood	rs3091399	22	51030749	G	A	0.488	DMR3	cg24363820	22	51016703	0.41916	10.3953	0.03108	7.01e-24	N
Pregnancy	rs3091399	22	51030749	G	A	0.478	DMR3	cg08260245	22	51016501	0.42988	10.4252	0.02735	7.03e-24	N
Birth	rs56064438	5	78974908	C	T	0.073	DMR1	cg04154027	5	78985588	-0.69544	-8.48353	0.08901	1.12e-16	N
Pregnancy	rs963980	22	51022117	C	A	0.373	DMR3	cg19112186	22	51016638	-0.4525	-10.4234	0.02803	7.14e-24	N
Birth	rs113902152	5	78977241	G	A	0.073	DMR1	cg04154027	5	78985588	-0.69544	-8.48353	0.08901	1.12e-16	N
Pregnancy	rs131753	22	51022862	A	G	0.373	DMR3	cg19112186	22	51016638	-0.4525	-10.4234	0.02803	7.14e-24	N
Adolescence	rs131779	22	50988193	A	G	0.365	DMR3	cg24363820	22	51016703	-0.44309	-10.3895	0.02688	7.32e-24	N
Pregnancy	rs131781	22	50982457	G	A	0.381	DMR3	cg10770023	22	51016644	-0.44563	-10.4208	0.03246	7.32e-24	N
Pregnancy	rs963980	22	51022117	C	A	0.373	DMR3	cg00047287	22	51016899	-0.42344	-10.4139	0.14261	7.79e-24	N
Pregnancy	rs131753	22	51022862	A	G	0.373	DMR3	cg00047287	22	51016899	-0.42344	-10.4139	0.14261	7.79e-24	N
Adolescence	rs200591144	22	51017206	I	R	0.062	DMR3	cg05156901	22	51016646	-0.87382	-10.3791	0.04197	8.06e-24	N
Pregnancy	rs470117	22	51009953	T	C	0.451	DMR3	cg10490842	22	51016604	0.4422	10.4041	0.01245	8.53e-24	N
Pregnancy	rs131760	22	51011936	T	C	0.37	DMR3	cg19112186	22	51016638	-0.4522	-10.3986	0.02794	8.97e-24	N
Pregnancy	rs5770928	22	51029091	G	C	0.375	DMR3	cg24363820	22	51016703	-0.45141	-10.3866	0.03473	1e-23	N
Adolescence	rs3752397	22	50983551	C	T	0.047	DMR3	cg08260245	22	51016501	-0.97397	-10.3455	0	1.1e-23	N
Adolescence	rs3091399	22	51030749	G	A	0.487	DMR3	cg08260245	22	51016501	0.4217	10.3427	0.02124	1.13e-23	N
Pregnancy	rs131781	22	50982457	G	A	0.381	DMR3	cg24363820	22	51016703	-0.44387	-10.3347	0.03204	1.61e-23	N
Adolescence	rs2073604	22	51008925	A	G	0.056	DMR3	cg10770023	22	51016644	-0.90921	-10.2971	0.04003	1.72e-23	N
Adolescence	rs2269385	22	51010939	A	G	0.056	DMR3	cg10770023	22	51016644	-0.90921	-10.2971	0.04003	1.72e-23	N
Childhood	rs16877044	5	78990485	C	T	0.09	DMR1	cg04154027	5	78985588	-0.58476	-8.46548	0.0437	1.14e-16	N
Adolescence	rs2269384	22	51011115	T	C	0.056	DMR3	cg10770023	22	51016644	-0.90921	-10.2971	0.04003	1.72e-23	N
Adolescence	rs115743514	22	51011933	C	T	0.056	DMR3	cg10770023	22	51016644	-0.90921	-10.2971	0.04003	1.72e-23	N
Adolescence	rs17848459	22	51012311	T	G	0.056	DMR3	cg10770023	22	51016644	-0.90921	-10.2971	0.04003	1.72e-23	N
Adolescence	rs12627787	22	51012381	T	C	0.056	DMR3	cg10770023	22	51016644	-0.90921	-10.2971	0.04003	1.72e-23	N
Adolescence	rs1557503	22	51013072	A	G	0.056	DMR3	cg10770023	22	51016644	-0.90921	-10.2971	0.04003	1.72e-23	N
Adolescence	rs3213446	22	51015674	T	C	0.056	DMR3	cg10770023	22	51016644	-0.90921	-10.2971	0.04003	1.72e-23	N
Adolescence	rs8137478	22	51017296	C	G	0.056	DMR3	cg10770023	22	51016644	-0.90921	-10.2971	0.04003	1.72e-23	N
Adolescence	rs3180872	22	51017394	C	G	0.056	DMR3	cg10770023	22	51016644	-0.90921	-10.2971	0.04003	1.72e-23	N
Adolescence	rs1056964	22	51017476	G	A	0.056	DMR3	cg10770023	22	51016644	-0.90921	-10.2971	0.04003	1.72e-23	N
Adolescence	rs762677	22	51017713	A	G	0.056	DMR3	cg10770023	22	51016644	-0.90921	-10.2971	0.04003	1.72e-23	N
Adolescence	rs762676	22	51017794	G	A	0.056	DMR3	cg10770023	22	51016644	-0.90921	-10.2971	0.04003	1.72e-23	N
Adolescence	rs131779	22	50988193	A	G	0.365	DMR3	cg05156901	22	51016646	-0.44284	-10.2952	0.03171	1.75e-23	N
Pregnancy	rs966020	22	51036021	G	A	0.4	DMR3	cg19112186	22	51016638	0.43879	10.3252	0.02945	1.76e-23	N
Adolescence	rs2073605	22	51008850	G	A	0.056	DMR3	cg10770023	22	51016644	-0.90472	-10.2897	0.04005	1.84e-23	N
Adolescence	rs61070251	5	78994441	A	G	0.092	DMR1	cg15197065	5	78985562	-0.6028	-8.46271	0.05531	1.16e-16	N
Adolescence	rs3213445	22	51015838	C	T	0.056	DMR3	cg10770023	22	51016644	-0.90379	-10.2778	0.04005	2.06e-23	N
Pregnancy	rs131749	22	51024624	T	C	0.351	DMR3	cg00047287	22	51016899	-0.4263	-10.3063	0.14927	2.09e-23	N
Birth	rs3091399	22	51030749	G	A	0.49	DMR3	cg19112186	22	51016638	0.44467	10.2862	0.03982	2.44e-23	N
Middle Age	rs131779	22	50988193	A	G	0.365	DMR3	cg24363820	22	51016703	-0.46357	-10.2967	0.02576	2.5e-23	N
Pregnancy	rs131760	22	51011936	T	C	0.37	DMR3	cg24363820	22	51016703	-0.44789	-10.2779	0.03454	2.71e-23	N
Childhood	rs62363668	5	79002542	T	C	0.201	DMR1	cg23279355	5	78985592	-0.40853	-8.4572	0.06547	1.22e-16	N
Childhood	rs12651804	5	79003360	T	C	0.201	DMR1	cg23279355	5	78985592	-0.40853	-8.4572	0.06547	1.22e-16	N
Childhood	rs199795634	5	78983818	I	R	0.132	DMR1	cg23279355	5	78985592	-0.49952	-8.4569	0.06925	1.22e-16	N
Middle Age	rs5770911	22	51011241	T	C	0.054	DMR3	cg08260245	22	51016501	-0.96718	-10.2869	0	2.74e-23	N
Middle Age	rs117323981	22	51011937	G	A	0.054	DMR3	cg08260245	22	51016501	-0.96718	-10.2869	0	2.74e-23	N
Middle Age	rs5770917	22	51017353	C	T	0.054	DMR3	cg08260245	22	51016501	-0.96718	-10.2869	0	2.74e-23	N
Middle Age	rs2269382	22	51018911	T	C	0.054	DMR3	cg08260245	22	51016501	-0.96718	-10.2869	0	2.74e-23	N
Middle Age	rs112295819	5	78904692	A	G	0.082	DMR1	cg09481121	5	78985425	-0.65674	-8.47712	0.03383	1.25e-16	N
Middle Age	rs2269381	22	51020069	C	G	0.054	DMR3	cg08260245	22	51016501	-0.96718	-10.2869	0	2.74e-23	N
Middle Age	rs112627361	5	78905180	C	T	0.082	DMR1	cg09481121	5	78985425	-0.65674	-8.47712	0.03383	1.25e-16	N
Middle Age	rs5770922	22	51023408	G	A	0.054	DMR3	cg08260245	22	51016501	-0.96718	-10.2869	0	2.74e-23	N
Middle Age	rs5770924	22	51024542	T	C	0.054	DMR3	cg08260245	22	51016501	-0.96718	-10.2869	0	2.74e-23	N
Pregnancy	rs5869000	5	78996202	I	R	0.275	DMR1	cg11438310	5	78985434	-0.38101	-8.45408	0.07828	1.42e-16	N
Pregnancy	rs200591144	22	51017206	I	R	0.063	DMR3	cg19112186	22	51016638	-0.89098	-10.2717	0.07662	2.86e-23	N
Pregnancy	rs963980	22	51022117	C	A	0.373	DMR3	cg24363820	22	51016703	-0.44688	-10.2681	0.03454	2.96e-23	N
Pregnancy	rs131753	22	51022862	A	G	0.373	DMR3	cg24363820	22	51016703	-0.44688	-10.2681	0.03454	2.96e-23	N
Birth	rs2073604	22	51008925	A	G	0.054	DMR3	cg05156901	22	51016646	-0.93499	-10.2637	0.06417	2.99e-23	N
Birth	rs2269385	22	51010939	A	G	0.054	DMR3	cg05156901	22	51016646	-0.93499	-10.2637	0.06417	2.99e-23	N
Birth	rs2269384	22	51011115	T	C	0.054	DMR3	cg05156901	22	51016646	-0.93499	-10.2637	0.06417	2.99e-23	N
Birth	rs115743514	22	51011933	C	T	0.054	DMR3	cg05156901	22	51016646	-0.93499	-10.2637	0.06417	2.99e-23	N
Birth	rs17848459	22	51012311	T	G	0.054	DMR3	cg05156901	22	51016646	-0.93499	-10.2637	0.06417	2.99e-23	N
Birth	rs12627787	22	51012381	T	C	0.054	DMR3	cg05156901	22	51016646	-0.93499	-10.2637	0.06417	2.99e-23	N
Birth	rs1557503	22	51013072	A	G	0.054	DMR3	cg05156901	22	51016646	-0.93499	-10.2637	0.06417	2.99e-23	N
Birth	rs3213446	22	51015674	T	C	0.054	DMR3	cg05156901	22	51016646	-0.93499	-10.2637	0.06417	2.99e-23	N
Birth	rs3213445	22	51015838	C	T	0.054	DMR3	cg05156901	22	51016646	-0.93499	-10.2637	0.06417	2.99e-23	N
Birth	rs8137478	22	51017296	C	G	0.054	DMR3	cg05156901	22	51016646	-0.93499	-10.2637	0.06417	2.99e-23	N
Birth	rs3180872	22	51017394	C	G	0.054	DMR3	cg05156901	22	51016646	-0.93499	-10.2637	0.06417	2.99e-23	N
Birth	rs1056964	22	51017476	G	A	0.054	DMR3	cg05156901	22	51016646	-0.93499	-10.2637	0.06417	2.99e-23	N
Birth	rs762677	22	51017713	A	G	0.054	DMR3	cg05156901	22	51016646	-0.93499	-10.2637	0.06417	2.99e-23	N
Childhood	rs6453474	5	78994860	C	A	0.201	DMR1	cg23279355	5	78985592	-0.41051	-8.43717	0.06196	1.43e-16	N
Birth	rs762676	22	51017794	G	A	0.054	DMR3	cg05156901	22	51016646	-0.93499	-10.2637	0.06417	2.99e-23	N
Childhood	rs131781	22	50982457	G	A	0.382	DMR3	cg24363820	22	51016703	-0.43067	-10.2233	0.0304	3.43e-23	N
Childhood	rs131742	22	51034870	G	A	0.373	DMR3	cg24363820	22	51016703	0.43002	10.214	0.03146	3.73e-23	N
Middle Age	rs131758	22	51017082	T	A	0.407	DMR3	cg00047287	22	51016899	-0.41478	-10.2524	0.13021	3.74e-23	N
Birth	rs131752	22	51023424	T	C	0.472	DMR3	cg10490842	22	51016604	-0.44194	-10.2353	0.00837	3.88e-23	N
Pregnancy	rs131748	22	51024837	G	A	0.426	DMR3	cg00047287	22	51016899	-0.40325	-10.2372	0.14306	3.92e-23	N
Birth	rs140514	22	51018579	G	A	0.476	DMR3	cg08260245	22	51016501	0.43989	10.2297	0.02946	4.08e-23	N
Middle Age	rs131766	22	51004104	T	C	0.478	DMR3	cg10770023	22	51016644	0.43448	10.2418	0.03283	4.12e-23	N
Birth	rs2073605	22	51008850	G	A	0.054	DMR3	cg05156901	22	51016646	-0.92763	-10.2278	0.06412	4.15e-23	N
Middle Age	rs131781	22	50982457	G	A	0.38	DMR3	cg08260245	22	51016501	-0.44228	-10.2366	0.02162	4.32e-23	N
Middle Age	rs72768824	5	78954839	T	G	0.081	DMR1	cg00611789	5	78985432	-0.69822	-8.45893	0.13069	1.44e-16	N
Birth	rs10627369	22	51017209	I	R	0.054	DMR3	cg05156901	22	51016646	-0.91616	-10.2232	0.06594	4.33e-23	N
Childhood	rs131781	22	50982457	G	A	0.382	DMR3	cg05156901	22	51016646	-0.42118	-10.1933	0.03287	4.51e-23	N
Pregnancy	rs140514	22	51018579	G	A	0.47	DMR3	cg10490842	22	51016604	0.43265	10.2194	0.0121	4.61e-23	N
Middle Age	rs131763	22	51004371	A	G	0.477	DMR3	cg10770023	22	51016644	0.43342	10.2269	0.03238	4.72e-23	N
Childhood	rs131742	22	51034870	G	A	0.373	DMR3	cg08260245	22	51016501	0.42009	10.1824	0.02531	4.98e-23	N
Pregnancy	rs470117	22	51009953	T	C	0.451	DMR3	cg00047287	22	51016899	0.40483	10.2097	0.13233	5.03e-23	N
Childhood	rs140514	22	51018579	G	A	0.475	DMR3	cg10490842	22	51016604	0.41475	10.1754	0.01121	5.31e-23	N
Pregnancy	rs131763	22	51004371	A	G	0.475	DMR3	cg10770023	22	51016644	0.43159	10.202	0.03427	5.39e-23	N
Pregnancy	rs2073605	22	51008850	G	A	0.057	DMR3	cg19112186	22	51016638	-0.94831	-10.2015	0.05741	5.42e-23	N
Pregnancy	rs2073604	22	51008925	A	G	0.057	DMR3	cg19112186	22	51016638	-0.94831	-10.2015	0.05741	5.42e-23	N
Pregnancy	rs2269385	22	51010939	A	G	0.057	DMR3	cg19112186	22	51016638	-0.94831	-10.2015	0.05741	5.42e-23	N
Pregnancy	rs2269384	22	51011115	T	C	0.057	DMR3	cg19112186	22	51016638	-0.94831	-10.2015	0.05741	5.42e-23	N
Pregnancy	rs115743514	22	51011933	C	T	0.057	DMR3	cg19112186	22	51016638	-0.94831	-10.2015	0.05741	5.42e-23	N
Middle Age	rs72768826	5	78956072	G	A	0.081	DMR1	cg00611789	5	78985432	-0.69822	-8.45893	0.13069	1.44e-16	N
Pregnancy	rs17848459	22	51012311	T	G	0.057	DMR3	cg19112186	22	51016638	-0.94831	-10.2015	0.05741	5.42e-23	N
Pregnancy	rs12627787	22	51012381	T	C	0.057	DMR3	cg19112186	22	51016638	-0.94831	-10.2015	0.05741	5.42e-23	N
Pregnancy	rs1557503	22	51013072	A	G	0.057	DMR3	cg19112186	22	51016638	-0.94831	-10.2015	0.05741	5.42e-23	N
Pregnancy	rs3213446	22	51015674	T	C	0.057	DMR3	cg19112186	22	51016638	-0.94831	-10.2015	0.05741	5.42e-23	N
Pregnancy	rs8137478	22	51017296	C	G	0.057	DMR3	cg19112186	22	51016638	-0.94831	-10.2015	0.05741	5.42e-23	N
Pregnancy	rs3180872	22	51017394	C	G	0.057	DMR3	cg19112186	22	51016638	-0.94831	-10.2015	0.05741	5.42e-23	N
Pregnancy	rs1056964	22	51017476	G	A	0.057	DMR3	cg19112186	22	51016638	-0.94831	-10.2015	0.05741	5.42e-23	N
Pregnancy	rs762677	22	51017713	A	G	0.057	DMR3	cg19112186	22	51016638	-0.94831	-10.2015	0.05741	5.42e-23	N
Pregnancy	rs762676	22	51017794	G	A	0.057	DMR3	cg19112186	22	51016638	-0.94831	-10.2015	0.05741	5.42e-23	N
Middle Age	rs131781	22	50982457	G	A	0.38	DMR3	cg05156901	22	51016646	-0.4406	-10.2102	0.0289	5.48e-23	N
Pregnancy	rs2073605	22	51008850	G	A	0.057	DMR3	cg05156901	22	51016646	-0.95312	-10.1942	0.06394	5.79e-23	N
Pregnancy	rs2073604	22	51008925	A	G	0.057	DMR3	cg05156901	22	51016646	-0.95312	-10.1942	0.06394	5.79e-23	N
Pregnancy	rs2269385	22	51010939	A	G	0.057	DMR3	cg05156901	22	51016646	-0.95312	-10.1942	0.06394	5.79e-23	N
Pregnancy	rs2269384	22	51011115	T	C	0.057	DMR3	cg05156901	22	51016646	-0.95312	-10.1942	0.06394	5.79e-23	N
Pregnancy	rs115743514	22	51011933	C	T	0.057	DMR3	cg05156901	22	51016646	-0.95312	-10.1942	0.06394	5.79e-23	N
Pregnancy	rs17848459	22	51012311	T	G	0.057	DMR3	cg05156901	22	51016646	-0.95312	-10.1942	0.06394	5.79e-23	N
Pregnancy	rs12627787	22	51012381	T	C	0.057	DMR3	cg05156901	22	51016646	-0.95312	-10.1942	0.06394	5.79e-23	N
Pregnancy	rs1557503	22	51013072	A	G	0.057	DMR3	cg05156901	22	51016646	-0.95312	-10.1942	0.06394	5.79e-23	N
Pregnancy	rs3213446	22	51015674	T	C	0.057	DMR3	cg05156901	22	51016646	-0.95312	-10.1942	0.06394	5.79e-23	N
Pregnancy	rs8137478	22	51017296	C	G	0.057	DMR3	cg05156901	22	51016646	-0.95312	-10.1942	0.06394	5.79e-23	N
Pregnancy	rs3180872	22	51017394	C	G	0.057	DMR3	cg05156901	22	51016646	-0.95312	-10.1942	0.06394	5.79e-23	N
Pregnancy	rs1056964	22	51017476	G	A	0.057	DMR3	cg05156901	22	51016646	-0.95312	-10.1942	0.06394	5.79e-23	N
Pregnancy	rs762677	22	51017713	A	G	0.057	DMR3	cg05156901	22	51016646	-0.95312	-10.1942	0.06394	5.79e-23	N
Pregnancy	rs762676	22	51017794	G	A	0.057	DMR3	cg05156901	22	51016646	-0.95312	-10.1942	0.06394	5.79e-23	N
Childhood	rs5770911	22	51011241	T	C	0.052	DMR3	cg08260245	22	51016501	-0.90543	-10.1638	0.06281	5.91e-23	N
Childhood	rs117323981	22	51011937	G	A	0.052	DMR3	cg08260245	22	51016501	-0.90543	-10.1638	0.06281	5.91e-23	N
Childhood	rs5770917	22	51017353	C	T	0.052	DMR3	cg08260245	22	51016501	-0.90543	-10.1638	0.06281	5.91e-23	N
Childhood	rs2269382	22	51018911	T	C	0.052	DMR3	cg08260245	22	51016501	-0.90543	-10.1638	0.06281	5.91e-23	N
Middle Age	rs149843275	5	78956305	D	R	0.081	DMR1	cg00611789	5	78985432	-0.69822	-8.45893	0.13069	1.44e-16	N
Childhood	rs2269381	22	51020069	C	G	0.052	DMR3	cg08260245	22	51016501	-0.90543	-10.1638	0.06281	5.91e-23	N
Middle Age	rs131766	22	51004104	T	C	0.478	DMR3	cg08260245	22	51016501	0.43348	10.1996	0.02158	6.03e-23	N
Adolescence	rs131781	22	50982457	G	A	0.382	DMR3	cg08260245	22	51016501	-0.42746	-10.1577	0.02067	6.18e-23	N
Pregnancy	rs131766	22	51004104	T	C	0.475	DMR3	cg10770023	22	51016644	0.43145	10.1847	0.03444	6.31e-23	N
Pregnancy	rs10627369	22	51017209	I	R	0.057	DMR3	cg19112186	22	51016638	-0.94219	-10.1827	0.05748	6.42e-23	N
Adolescence	rs10627369	22	51017209	I	R	0.056	DMR3	cg10770023	22	51016644	-0.88432	-10.1528	0.03369	6.46e-23	N
Pregnancy	rs10627369	22	51017209	I	R	0.057	DMR3	cg24363820	22	51016703	-0.94257	-10.1798	0	6.59e-23	N
Middle Age	rs131763	22	51004371	A	G	0.477	DMR3	cg08260245	22	51016501	0.43244	10.1854	0.02158	6.86e-23	N
Pregnancy	rs3091399	22	51030749	G	A	0.478	DMR3	cg00047287	22	51016899	0.40153	10.1661	0.13714	7.46e-23	N
Pregnancy	rs131744	22	51034177	G	A	0.385	DMR3	cg19112186	22	51016638	-0.438	-10.1611	0.02618	7.81e-23	N
Adolescence	rs470116	22	51031209	G	C	0.484	DMR3	cg10490842	22	51016604	-0.417	-10.1219	0.01005	8.56e-23	N
Adolescence	rs131779	22	50988193	A	G	0.365	DMR3	cg10770023	22	51016644	-0.43419	-10.1193	0.02978	8.77e-23	N
Pregnancy	rs9306547	22	50993225	C	T	0.497	DMR3	cg19112186	22	51016638	0.4228	10.1419	0.03017	9.29e-23	N
Pregnancy	rs3213445	22	51015838	C	T	0.057	DMR3	cg19112186	22	51016638	-0.93882	-10.1414	0.05739	9.33e-23	N
Childhood	rs5770922	22	51023408	G	A	0.051	DMR3	cg08260245	22	51016501	-0.91707	-10.113	0.06142	9.38e-23	N
Childhood	rs5770924	22	51024542	T	C	0.051	DMR3	cg08260245	22	51016501	-0.91707	-10.113	0.06142	9.38e-23	N
Birth	rs10627369	22	51017209	I	R	0.054	DMR3	cg24363820	22	51016703	-0.92228	-10.1317	0.02222	9.91e-23	N
Birth	rs2073605	22	51008850	G	A	0.054	DMR3	cg24363820	22	51016703	-0.93339	-10.131	0.02115	9.98e-23	N
Middle Age	rs131779	22	50988193	A	G	0.365	DMR3	cg10770023	22	51016644	-0.4421	-10.1431	0.03033	1e-22	N
Birth	rs131759	22	51015481	A	G	0.477	DMR3	cg08260245	22	51016501	0.4376	10.1244	0.02944	1.06e-22	N
Adolescence	rs140514	22	51018579	G	A	0.474	DMR3	cg24363820	22	51016703	0.41629	10.0974	0.02755	1.07e-22	N
Adolescence	rs6151406	22	51066552	G	C	0.043	DMR3	cg08260245	22	51016501	-0.9933	-10.0968	0.0195	1.08e-22	N
Birth	rs1557503	22	51013072	A	G	0.054	DMR3	cg24363820	22	51016703	-0.93715	-10.1218	0.02115	1.08e-22	N
Birth	rs2073604	22	51008925	A	G	0.054	DMR3	cg24363820	22	51016703	-0.93715	-10.1218	0.02115	1.08e-22	N
Birth	rs2269385	22	51010939	A	G	0.054	DMR3	cg24363820	22	51016703	-0.93715	-10.1218	0.02115	1.08e-22	N
Birth	rs2269384	22	51011115	T	C	0.054	DMR3	cg24363820	22	51016703	-0.93715	-10.1218	0.02115	1.08e-22	N
Birth	rs115743514	22	51011933	C	T	0.054	DMR3	cg24363820	22	51016703	-0.93715	-10.1218	0.02115	1.08e-22	N
Birth	rs17848459	22	51012311	T	G	0.054	DMR3	cg24363820	22	51016703	-0.93715	-10.1218	0.02115	1.08e-22	N
Birth	rs12627787	22	51012381	T	C	0.054	DMR3	cg24363820	22	51016703	-0.93715	-10.1218	0.02115	1.08e-22	N
Birth	rs3213446	22	51015674	T	C	0.054	DMR3	cg24363820	22	51016703	-0.93715	-10.1218	0.02115	1.08e-22	N
Birth	rs8137478	22	51017296	C	G	0.054	DMR3	cg24363820	22	51016703	-0.93715	-10.1218	0.02115	1.08e-22	N
Birth	rs3180872	22	51017394	C	G	0.054	DMR3	cg24363820	22	51016703	-0.93715	-10.1218	0.02115	1.08e-22	N
Birth	rs1056964	22	51017476	G	A	0.054	DMR3	cg24363820	22	51016703	-0.93715	-10.1218	0.02115	1.08e-22	N
Birth	rs762677	22	51017713	A	G	0.054	DMR3	cg24363820	22	51016703	-0.93715	-10.1218	0.02115	1.08e-22	N
Birth	rs762676	22	51017794	G	A	0.054	DMR3	cg24363820	22	51016703	-0.93715	-10.1218	0.02115	1.08e-22	N
Birth	rs3213445	22	51015838	C	T	0.054	DMR3	cg24363820	22	51016703	-0.93715	-10.1218	0.02115	1.08e-22	N
Pregnancy	rs131759	22	51015481	A	G	0.474	DMR3	cg00047287	22	51016899	0.40145	10.123	0.13588	1.1e-22	N
Birth	rs140514	22	51018579	G	A	0.476	DMR3	cg24363820	22	51016703	0.43566	10.1191	0.03674	1.11e-22	N
Pregnancy	rs2073605	22	51008850	G	A	0.057	DMR3	cg24363820	22	51016703	-0.94235	-10.1212	0	1.12e-22	N
Pregnancy	rs2073604	22	51008925	A	G	0.057	DMR3	cg24363820	22	51016703	-0.94235	-10.1212	0	1.12e-22	N
Pregnancy	rs2269385	22	51010939	A	G	0.057	DMR3	cg24363820	22	51016703	-0.94235	-10.1212	0	1.12e-22	N
Pregnancy	rs2269384	22	51011115	T	C	0.057	DMR3	cg24363820	22	51016703	-0.94235	-10.1212	0	1.12e-22	N
Pregnancy	rs115743514	22	51011933	C	T	0.057	DMR3	cg24363820	22	51016703	-0.94235	-10.1212	0	1.12e-22	N
Pregnancy	rs17848459	22	51012311	T	G	0.057	DMR3	cg24363820	22	51016703	-0.94235	-10.1212	0	1.12e-22	N
Pregnancy	rs12627787	22	51012381	T	C	0.057	DMR3	cg24363820	22	51016703	-0.94235	-10.1212	0	1.12e-22	N
Pregnancy	rs1557503	22	51013072	A	G	0.057	DMR3	cg24363820	22	51016703	-0.94235	-10.1212	0	1.12e-22	N
Pregnancy	rs3213446	22	51015674	T	C	0.057	DMR3	cg24363820	22	51016703	-0.94235	-10.1212	0	1.12e-22	N
Pregnancy	rs8137478	22	51017296	C	G	0.057	DMR3	cg24363820	22	51016703	-0.94235	-10.1212	0	1.12e-22	N
Pregnancy	rs3180872	22	51017394	C	G	0.057	DMR3	cg24363820	22	51016703	-0.94235	-10.1212	0	1.12e-22	N
Pregnancy	rs1056964	22	51017476	G	A	0.057	DMR3	cg24363820	22	51016703	-0.94235	-10.1212	0	1.12e-22	N
Pregnancy	rs762677	22	51017713	A	G	0.057	DMR3	cg24363820	22	51016703	-0.94235	-10.1212	0	1.12e-22	N
Pregnancy	rs762676	22	51017794	G	A	0.057	DMR3	cg24363820	22	51016703	-0.94235	-10.1212	0	1.12e-22	N
Childhood	rs131779	22	50988193	A	G	0.366	DMR3	cg05156901	22	51016646	-0.42193	-10.0863	0.03189	1.19e-22	N
Birth	rs140514	22	51018579	G	A	0.476	DMR3	cg10770023	22	51016644	0.43138	10.109	0.03933	1.22e-22	N
Middle Age	rs200591144	22	51017206	I	R	0.065	DMR3	cg19112186	22	51016638	-0.87344	-10.1175	0.03251	1.26e-22	N
Middle Age	rs61212610	5	78961892	G	A	0.081	DMR1	cg00611789	5	78985432	-0.69822	-8.45893	0.13069	1.44e-16	N
Childhood	rs140514	22	51018579	G	A	0.475	DMR3	cg19112186	22	51016638	0.41116	10.0737	0.02942	1.34e-22	N
Pregnancy	rs10627369	22	51017209	I	R	0.057	DMR3	cg05156901	22	51016646	-0.94085	-10.1009	0.06398	1.34e-22	N
Pregnancy	rs3213445	22	51015838	C	T	0.057	DMR3	cg05156901	22	51016646	-0.94082	-10.1004	0.06391	1.35e-22	N
Pregnancy	rs131749	22	51024624	T	C	0.351	DMR3	cg19112186	22	51016638	-0.44707	-10.0975	0.0285	1.39e-22	N
Adolescence	rs3091399	22	51030749	G	A	0.487	DMR3	cg10770023	22	51016644	0.41338	10.0678	0.02705	1.4e-22	N
Adolescence	rs5770804	22	51058500	C	A	0.053	DMR3	cg08260245	22	51016501	-0.90013	-10.0522	0.01961	1.61e-22	N
Middle Age	rs10627369	22	51017209	I	R	0.059	DMR3	cg19112186	22	51016638	-0.92204	-10.0804	0.07002	1.76e-22	N
Pregnancy	rs131744	22	51034177	G	A	0.385	DMR3	cg24363820	22	51016703	-0.43464	-10.0652	0.0325	1.85e-22	N
Pregnancy	rs131774	22	50993798	C	G	0.498	DMR3	cg19112186	22	51016638	0.41926	10.0606	0.03013	1.93e-22	N
Pregnancy	rs131778	22	50989326	G	A	0.496	DMR3	cg19112186	22	51016638	0.4191	10.0553	0.03017	2.02e-22	N
Adolescence	rs200591144	22	51017206	I	R	0.062	DMR3	cg10770023	22	51016644	-0.8435	-10.0246	0.03383	2.07e-22	N
Pregnancy	rs131760	22	51011936	T	C	0.37	DMR3	cg00047287	22	51016899	-0.41103	-10.0511	0.13406	2.1e-22	N
Adolescence	rs14136	22	51048721	A	G	0.054	DMR3	cg08260245	22	51016501	-0.89308	-10.0148	0.01961	2.26e-22	N
Pregnancy	rs57359620	22	50996166	R	I	0.496	DMR3	cg19112186	22	51016638	0.42075	10.0421	0.03026	2.28e-22	N
Middle Age	rs131742	22	51034870	G	A	0.379	DMR3	cg10770023	22	51016644	0.43544	10.0433	0.03011	2.45e-22	N
Middle Age	rs3213445	22	51015838	C	T	0.059	DMR3	cg19112186	22	51016638	-0.91902	-10.0429	0.07002	2.46e-22	N
Childhood	rs131759	22	51015481	A	G	0.476	DMR3	cg10490842	22	51016604	0.4099	10.002	0.01113	2.56e-22	N
Adolescence	rs131742	22	51034870	G	A	0.369	DMR3	cg05156901	22	51016646	0.42493	9.98916	0.02999	2.85e-22	N
Middle Age	rs2269385	22	51010939	A	G	0.059	DMR3	cg19112186	22	51016638	-0.92191	-10.0258	0.07002	2.87e-22	N
Middle Age	rs2073605	22	51008850	G	A	0.059	DMR3	cg19112186	22	51016638	-0.92191	-10.0258	0.07002	2.87e-22	N
Middle Age	rs2073604	22	51008925	A	G	0.059	DMR3	cg19112186	22	51016638	-0.92191	-10.0258	0.07002	2.87e-22	N
Middle Age	rs2269384	22	51011115	T	C	0.059	DMR3	cg19112186	22	51016638	-0.92191	-10.0258	0.07002	2.87e-22	N
Middle Age	rs115743514	22	51011933	C	T	0.059	DMR3	cg19112186	22	51016638	-0.92191	-10.0258	0.07002	2.87e-22	N
Middle Age	rs17848459	22	51012311	T	G	0.059	DMR3	cg19112186	22	51016638	-0.92191	-10.0258	0.07002	2.87e-22	N
Middle Age	rs12627787	22	51012381	T	C	0.059	DMR3	cg19112186	22	51016638	-0.92191	-10.0258	0.07002	2.87e-22	N
Middle Age	rs1557503	22	51013072	A	G	0.059	DMR3	cg19112186	22	51016638	-0.92191	-10.0258	0.07002	2.87e-22	N
Middle Age	rs3213446	22	51015674	T	C	0.059	DMR3	cg19112186	22	51016638	-0.92191	-10.0258	0.07002	2.87e-22	N
Middle Age	rs8137478	22	51017296	C	G	0.059	DMR3	cg19112186	22	51016638	-0.92191	-10.0258	0.07002	2.87e-22	N
Middle Age	rs3180872	22	51017394	C	G	0.059	DMR3	cg19112186	22	51016638	-0.92191	-10.0258	0.07002	2.87e-22	N
Middle Age	rs1056964	22	51017476	G	A	0.059	DMR3	cg19112186	22	51016638	-0.92191	-10.0258	0.07002	2.87e-22	N
Middle Age	rs762677	22	51017713	A	G	0.059	DMR3	cg19112186	22	51016638	-0.92191	-10.0258	0.07002	2.87e-22	N
Middle Age	rs762676	22	51017794	G	A	0.059	DMR3	cg19112186	22	51016638	-0.92191	-10.0258	0.07002	2.87e-22	N
Adolescence	rs3091399	22	51030749	G	A	0.487	DMR3	cg00047287	22	51016899	0.38576	9.98515	0.12976	2.95e-22	N
Pregnancy	rs131759	22	51015481	A	G	0.474	DMR3	cg10490842	22	51016604	0.42704	10.0094	0.01193	3.05e-22	N
Birth	rs131755	22	51022519	T	C	0.457	DMR3	cg00047287	22	51016899	0.40532	10.0005	0.13497	3.22e-22	N
Birth	rs131750	22	51024308	C	T	0.457	DMR3	cg00047287	22	51016899	0.40532	10.0005	0.13497	3.22e-22	N
Middle Age	rs12657392	5	78963323	A	C	0.081	DMR1	cg00611789	5	78985432	-0.69822	-8.45893	0.13069	1.44e-16	N
Pregnancy	rs3213445	22	51015838	C	T	0.057	DMR3	cg24363820	22	51016703	-0.92812	-10.0031	0	3.23e-22	N
Middle Age	rs57359620	22	50996166	R	I	0.498	DMR3	cg05156901	22	51016646	0.42035	10.0095	0.0263	3.32e-22	N
Pregnancy	rs200591144	22	51017206	I	R	0.063	DMR3	cg05156901	22	51016646	-0.87506	-9.99884	0.0632	3.35e-22	N
Pregnancy	rs3091399	22	51030749	G	A	0.478	DMR3	cg10490842	22	51016604	0.42483	9.99087	0.01219	3.6e-22	N
Adolescence	rs5770911	22	51011241	T	C	0.051	DMR3	cg05156901	22	51016646	-0.92406	-9.96208	0.05531	3.64e-22	N
Adolescence	rs117323981	22	51011937	G	A	0.051	DMR3	cg05156901	22	51016646	-0.92406	-9.96208	0.05531	3.64e-22	N
Adolescence	rs5770917	22	51017353	C	T	0.051	DMR3	cg05156901	22	51016646	-0.92406	-9.96208	0.05531	3.64e-22	N
Adolescence	rs2269382	22	51018911	T	C	0.051	DMR3	cg05156901	22	51016646	-0.92406	-9.96208	0.05531	3.64e-22	N
Adolescence	rs2269381	22	51020069	C	G	0.051	DMR3	cg05156901	22	51016646	-0.92406	-9.96208	0.05531	3.64e-22	N
Birth	rs470116	22	51031209	G	C	0.48	DMR3	cg08260245	22	51016501	-0.4277	-9.98541	0.02908	3.68e-22	N
Birth	rs5770911	22	51011241	T	C	0.05	DMR3	cg24363820	22	51016703	-0.95916	-9.98178	0.02133	3.8e-22	N
Birth	rs117323981	22	51011937	G	A	0.05	DMR3	cg24363820	22	51016703	-0.95916	-9.98178	0.02133	3.8e-22	N
Birth	rs5770917	22	51017353	C	T	0.05	DMR3	cg24363820	22	51016703	-0.95916	-9.98178	0.02133	3.8e-22	N
Birth	rs2269382	22	51018911	T	C	0.05	DMR3	cg24363820	22	51016703	-0.95916	-9.98178	0.02133	3.8e-22	N
Birth	rs2269381	22	51020069	C	G	0.05	DMR3	cg24363820	22	51016703	-0.95916	-9.98178	0.02133	3.8e-22	N
Adolescence	rs131781	22	50982457	G	A	0.382	DMR3	cg10770023	22	51016644	-0.42158	-9.95639	0.02775	3.83e-22	N
Adolescence	rs181948817	22	50993499	T	C	0.05	DMR3	cg08260245	22	51016501	-0.91989	-9.95125	0.0258	4.01e-22	N
Adolescence	rs5770780	22	50995599	C	T	0.05	DMR3	cg08260245	22	51016501	-0.91989	-9.95125	0.0258	4.01e-22	N
Pregnancy	rs9306547	22	50993225	C	T	0.497	DMR3	cg10770023	22	51016644	0.41567	9.9782	0.03271	4.03e-22	N
Middle Age	rs131779	22	50988193	A	G	0.365	DMR3	cg19112186	22	51016638	-0.43813	-9.9816	0.02543	4.25e-22	N
Birth	rs131742	22	51034870	G	A	0.37	DMR3	cg05156901	22	51016646	0.43165	9.96806	0.03085	4.3e-22	N
Adolescence	rs5770922	22	51023408	G	A	0.05	DMR3	cg05156901	22	51016646	-0.93789	-9.93565	0.04096	4.61e-22	N
Adolescence	rs5770924	22	51024542	T	C	0.05	DMR3	cg05156901	22	51016646	-0.93789	-9.93565	0.04096	4.61e-22	N
Middle Age	rs131752	22	51023424	T	C	0.478	DMR3	cg00047287	22	51016899	-0.39811	-9.97048	0.109	4.69e-22	N
Pregnancy	rs131749	22	51024624	T	C	0.351	DMR3	cg24363820	22	51016703	-0.44182	-9.95582	0.03673	4.92e-22	N
Pregnancy	rs86337	22	51020668	C	A	0.444	DMR3	cg19112186	22	51016638	-0.42252	-9.9555	0.02965	4.93e-22	N
Adolescence	rs131759	22	51015481	A	G	0.474	DMR3	cg24363820	22	51016703	0.41137	9.92405	0.02773	5.12e-22	N
Pregnancy	rs966020	22	51036021	G	A	0.4	DMR3	cg05156901	22	51016646	0.4269	9.94389	0.0254	5.47e-22	N
Pregnancy	rs131766	22	51004104	T	C	0.475	DMR3	cg05156901	22	51016646	0.42569	9.93661	0.02963	5.84e-22	N
Pregnancy	rs131763	22	51004371	A	G	0.475	DMR3	cg05156901	22	51016646	0.42508	9.93348	0.02933	6e-22	N
Pregnancy	rs131748	22	51024837	G	A	0.426	DMR3	cg19112186	22	51016638	-0.41889	-9.92296	0.03005	6.59e-22	N
Middle Age	rs131742	22	51034870	G	A	0.379	DMR3	cg05156901	22	51016646	0.43094	9.92818	0.02562	6.83e-22	N
Childhood	rs131779	22	50988193	A	G	0.366	DMR3	cg10770023	22	51016644	-0.40465	-9.89149	0.03562	6.91e-22	N
Childhood	rs131759	22	51015481	A	G	0.476	DMR3	cg19112186	22	51016638	0.40591	9.89021	0.02862	6.99e-22	N
Pregnancy	rs131741	22	51034961	C	T	0.384	DMR3	cg19112186	22	51016638	-0.42686	-9.91597	0.02619	7.01e-22	N
Middle Age	rs131748	22	51024837	G	A	0.423	DMR3	cg05156901	22	51016646	-0.42107	-9.92189	0.02459	7.22e-22	N
Birth	rs470117	22	51009953	T	C	0.456	DMR3	cg00047287	22	51016899	0.40419	9.90418	0.134	7.59e-22	N
Pregnancy	rs131743	22	51034867	T	C	0.385	DMR3	cg19112186	22	51016638	-0.42486	-9.90683	0.02619	7.6e-22	N
Pregnancy	rs5770928	22	51029091	G	C	0.375	DMR3	cg05156901	22	51016646	-0.43507	-9.90411	0.03135	7.79e-22	N
Adolescence	rs131742	22	51034870	G	A	0.369	DMR3	cg10770023	22	51016644	0.41876	9.87549	0.02411	7.9e-22	N
Birth	rs5770904	22	51005659	A	T	0.045	DMR3	cg05156901	22	51016646	-0.96974	-9.89473	0.06383	8.25e-22	N
Pregnancy	rs131763	22	51004371	A	G	0.475	DMR3	cg24363820	22	51016703	0.42155	9.8963	0.03197	8.34e-22	N
Pregnancy	rs131766	22	51004104	T	C	0.475	DMR3	cg24363820	22	51016703	0.42198	9.895	0.03211	8.44e-22	N
Childhood	rs131742	22	51034870	G	A	0.373	DMR3	cg10490842	22	51016604	0.41675	9.86439	0.01168	8.8e-22	N
Middle Age	rs5770911	22	51011241	T	C	0.054	DMR3	cg10770023	22	51016644	-0.93382	-9.8991	0.06235	8.83e-22	N
Middle Age	rs117323981	22	51011937	G	A	0.054	DMR3	cg10770023	22	51016644	-0.93382	-9.8991	0.06235	8.83e-22	N
Middle Age	rs5770917	22	51017353	C	T	0.054	DMR3	cg10770023	22	51016644	-0.93382	-9.8991	0.06235	8.83e-22	N
Middle Age	rs2269382	22	51018911	T	C	0.054	DMR3	cg10770023	22	51016644	-0.93382	-9.8991	0.06235	8.83e-22	N
Middle Age	rs2269381	22	51020069	C	G	0.054	DMR3	cg10770023	22	51016644	-0.93382	-9.8991	0.06235	8.83e-22	N
Middle Age	rs5770922	22	51023408	G	A	0.054	DMR3	cg10770023	22	51016644	-0.93382	-9.8991	0.06235	8.83e-22	N
Middle Age	rs5770924	22	51024542	T	C	0.054	DMR3	cg10770023	22	51016644	-0.93382	-9.8991	0.06235	8.83e-22	N
Middle Age	rs57359620	22	50996166	R	I	0.498	DMR3	cg08260245	22	51016501	0.41684	9.89731	0.01922	8.97e-22	N
Pregnancy	rs131774	22	50993798	C	G	0.498	DMR3	cg10770023	22	51016644	0.41155	9.8813	0.03259	9.53e-22	N
Pregnancy	rs131778	22	50989326	G	A	0.496	DMR3	cg10770023	22	51016644	0.41126	9.87256	0.03256	1.03e-21	N
Pregnancy	rs966020	22	51036021	G	A	0.4	DMR3	cg24363820	22	51016703	0.42199	9.87081	0.02968	1.05e-21	N
Adolescence	rs58086705	5	78992659	A	G	0.082	DMR1	cg23279355	5	78985592	-0.64256	-8.43276	0.09676	1.47e-16	N
Birth	rs131759	22	51015481	A	G	0.477	DMR3	cg24363820	22	51016703	0.4277	9.86668	0.0367	1.06e-21	N
Middle Age	rs9306547	22	50993225	C	T	0.498	DMR3	cg05156901	22	51016646	0.41315	9.85921	0.02596	1.25e-21	N
Middle Age	rs131774	22	50993798	C	G	0.498	DMR3	cg05156901	22	51016646	0.41315	9.85921	0.02596	1.25e-21	N
Pregnancy	rs200591144	22	51017206	I	R	0.063	DMR3	cg24363820	22	51016703	-0.85851	-9.84135	0.05573	1.36e-21	N
Childhood	rs5770928	22	51029091	G	C	0.375	DMR3	cg24363820	22	51016703	-0.41716	-9.81401	0.02883	1.38e-21	N
Middle Age	rs140514	22	51018579	G	A	0.472	DMR3	cg10490842	22	51016604	0.42639	9.8479	0.01506	1.39e-21	N
Pregnancy	rs57359620	22	50996166	R	I	0.496	DMR3	cg10770023	22	51016644	0.412	9.83602	0.03291	1.42e-21	N
Birth	rs131759	22	51015481	A	G	0.477	DMR3	cg10770023	22	51016644	0.42257	9.83266	0.03901	1.43e-21	N
Birth	rs5770922	22	51023408	G	A	0.049	DMR3	cg24363820	22	51016703	-0.96407	-9.82787	0	1.49e-21	N
Birth	rs5770924	22	51024542	T	C	0.049	DMR3	cg24363820	22	51016703	-0.96407	-9.82787	0	1.49e-21	N
Pregnancy	rs966020	22	51036021	G	A	0.4	DMR3	cg10770023	22	51016644	0.41903	9.82929	0.03423	1.51e-21	N
Childhood	rs963980	22	51022117	C	A	0.373	DMR3	cg24363820	22	51016703	-0.41685	-9.78303	0.02883	1.81e-21	N
Childhood	rs131753	22	51022862	A	G	0.373	DMR3	cg24363820	22	51016703	-0.41685	-9.78303	0.02883	1.81e-21	N
Childhood	rs5770911	22	51011241	T	C	0.052	DMR3	cg05156901	22	51016646	-0.87571	-9.78073	0.08391	1.85e-21	N
Childhood	rs5770917	22	51017353	C	T	0.052	DMR3	cg05156901	22	51016646	-0.87571	-9.78073	0.08391	1.85e-21	N
Childhood	rs2269381	22	51020069	C	G	0.052	DMR3	cg05156901	22	51016646	-0.87571	-9.78073	0.08391	1.85e-21	N
Childhood	rs117323981	22	51011937	G	A	0.052	DMR3	cg05156901	22	51016646	-0.87571	-9.78073	0.08391	1.85e-21	N
Childhood	rs2269382	22	51018911	T	C	0.052	DMR3	cg05156901	22	51016646	-0.87571	-9.78073	0.08391	1.85e-21	N
Childhood	rs131760	22	51011936	T	C	0.372	DMR3	cg24363820	22	51016703	-0.41758	-9.77997	0.02893	1.86e-21	N
Childhood	rs5770911	22	51011241	T	C	0.052	DMR3	cg10770023	22	51016644	-0.85415	-9.775	0.09505	1.95e-21	N
Childhood	rs117323981	22	51011937	G	A	0.052	DMR3	cg10770023	22	51016644	-0.85415	-9.775	0.09505	1.95e-21	N
Childhood	rs5770917	22	51017353	C	T	0.052	DMR3	cg10770023	22	51016644	-0.85415	-9.775	0.09505	1.95e-21	N
Adolescence	rs6453474	5	78994860	C	A	0.206	DMR1	cg23279355	5	78985592	-0.4304	-8.43185	0.08118	1.48e-16	N
Childhood	rs2269382	22	51018911	T	C	0.052	DMR3	cg10770023	22	51016644	-0.85415	-9.775	0.09505	1.95e-21	N
Childhood	rs2269381	22	51020069	C	G	0.052	DMR3	cg10770023	22	51016644	-0.85415	-9.775	0.09505	1.95e-21	N
Pregnancy	rs131760	22	51011936	T	C	0.37	DMR3	cg05156901	22	51016646	-0.43127	-9.79114	0.03036	2.11e-21	N
Pregnancy	rs131743	22	51034867	T	C	0.385	DMR3	cg24363820	22	51016703	-0.4206	-9.78768	0.03231	2.17e-21	N
Pregnancy	rs5770928	22	51029091	G	C	0.375	DMR3	cg10490842	22	51016604	-0.43024	-9.77481	0.01105	2.44e-21	N
Pregnancy	rs5770928	22	51029091	G	C	0.375	DMR3	cg10770023	22	51016644	-0.42637	-9.77249	0.03365	2.49e-21	N
Pregnancy	rs131741	22	51034961	C	T	0.384	DMR3	cg24363820	22	51016703	-0.42158	-9.77058	0.03231	2.53e-21	N
Birth	rs10627369	22	51017209	I	R	0.054	DMR3	cg08260245	22	51016501	-0.8928	-9.7662	0.03184	2.56e-21	N
Adolescence	chr22:51031831	22	51031831	I	R	0.06	DMR3	cg24363820	22	51016703	-0.84674	-9.74164	0.04149	2.6e-21	N
Pregnancy	rs12651804	5	79003360	T	C	0.181	DMR1	cg10257870	5	78985484	-0.43337	-8.44895	0.06392	1.48e-16	N
Pregnancy	rs131717	22	51062222	G	C	0.449	DMR3	cg24363820	22	51016703	-0.42133	-9.76686	0.02915	2.61e-21	N
Birth	rs2073604	22	51008925	A	G	0.054	DMR3	cg08260245	22	51016501	-0.90766	-9.76236	0.00143	2.65e-21	N
Birth	rs2269385	22	51010939	A	G	0.054	DMR3	cg08260245	22	51016501	-0.90766	-9.76236	0.00143	2.65e-21	N
Birth	rs2269384	22	51011115	T	C	0.054	DMR3	cg08260245	22	51016501	-0.90766	-9.76236	0.00143	2.65e-21	N
Birth	rs115743514	22	51011933	C	T	0.054	DMR3	cg08260245	22	51016501	-0.90766	-9.76236	0.00143	2.65e-21	N
Birth	rs17848459	22	51012311	T	G	0.054	DMR3	cg08260245	22	51016501	-0.90766	-9.76236	0.00143	2.65e-21	N
Birth	rs12627787	22	51012381	T	C	0.054	DMR3	cg08260245	22	51016501	-0.90766	-9.76236	0.00143	2.65e-21	N
Birth	rs1557503	22	51013072	A	G	0.054	DMR3	cg08260245	22	51016501	-0.90766	-9.76236	0.00143	2.65e-21	N
Birth	rs3213446	22	51015674	T	C	0.054	DMR3	cg08260245	22	51016501	-0.90766	-9.76236	0.00143	2.65e-21	N
Birth	rs3213445	22	51015838	C	T	0.054	DMR3	cg08260245	22	51016501	-0.90766	-9.76236	0.00143	2.65e-21	N
Birth	rs8137478	22	51017296	C	G	0.054	DMR3	cg08260245	22	51016501	-0.90766	-9.76236	0.00143	2.65e-21	N
Birth	rs3180872	22	51017394	C	G	0.054	DMR3	cg08260245	22	51016501	-0.90766	-9.76236	0.00143	2.65e-21	N
Birth	rs762677	22	51017713	A	G	0.054	DMR3	cg08260245	22	51016501	-0.90766	-9.76236	0.00143	2.65e-21	N
Birth	rs762676	22	51017794	G	A	0.054	DMR3	cg08260245	22	51016501	-0.90766	-9.76236	0.00143	2.65e-21	N
Birth	rs1056964	22	51017476	G	A	0.054	DMR3	cg08260245	22	51016501	-0.90766	-9.76236	0.00143	2.65e-21	N
Middle Age	rs131756	22	51021599	T	C	0.498	DMR3	cg00047287	22	51016899	0.39137	9.7716	0.09685	2.71e-21	N
Pregnancy	rs963980	22	51022117	C	A	0.373	DMR3	cg05156901	22	51016646	-0.42942	-9.75978	0.03036	2.78e-21	N
Pregnancy	rs131753	22	51022862	A	G	0.373	DMR3	cg05156901	22	51016646	-0.42942	-9.75978	0.03036	2.78e-21	N
Birth	rs2073605	22	51008850	G	A	0.054	DMR3	cg08260245	22	51016501	-0.90238	-9.75117	0.00156	2.93e-21	N
Middle Age	rs9306547	22	50993225	C	T	0.498	DMR3	cg08260245	22	51016501	0.41011	9.7602	0.01913	2.99e-21	N
Middle Age	rs131774	22	50993798	C	G	0.498	DMR3	cg08260245	22	51016501	0.41011	9.7602	0.01913	2.99e-21	N
Pregnancy	rs131734	22	51045816	G	A	0.369	DMR3	cg19112186	22	51016638	0.41831	9.73907	0.02656	3.33e-21	N
Birth	rs3091399	22	51030749	G	A	0.49	DMR3	cg10770023	22	51016644	0.41385	9.73344	0.03823	3.42e-21	N
Pregnancy	rs131760	22	51011936	T	C	0.37	DMR3	cg10770023	22	51016644	-0.42536	-9.73144	0.03353	3.56e-21	N
Birth	rs200591144	22	51017206	I	R	0.06	DMR3	cg05156901	22	51016646	-0.84921	-9.72109	0.06597	3.81e-21	N
Pregnancy	rs762677	22	51017713	A	G	0.057	DMR3	cg08260245	22	51016501	-0.89115	-9.7207	0	3.91e-21	N
Pregnancy	rs762676	22	51017794	G	A	0.057	DMR3	cg08260245	22	51016501	-0.89115	-9.7207	0	3.91e-21	N
Pregnancy	rs2073605	22	51008850	G	A	0.057	DMR3	cg08260245	22	51016501	-0.89115	-9.7207	0	3.91e-21	N
Pregnancy	rs2269385	22	51010939	A	G	0.057	DMR3	cg08260245	22	51016501	-0.89115	-9.7207	0	3.91e-21	N
Pregnancy	rs2269384	22	51011115	T	C	0.057	DMR3	cg08260245	22	51016501	-0.89115	-9.7207	0	3.91e-21	N
Pregnancy	rs115743514	22	51011933	C	T	0.057	DMR3	cg08260245	22	51016501	-0.89115	-9.7207	0	3.91e-21	N
Pregnancy	rs17848459	22	51012311	T	G	0.057	DMR3	cg08260245	22	51016501	-0.89115	-9.7207	0	3.91e-21	N
Pregnancy	rs12627787	22	51012381	T	C	0.057	DMR3	cg08260245	22	51016501	-0.89115	-9.7207	0	3.91e-21	N
Pregnancy	rs1557503	22	51013072	A	G	0.057	DMR3	cg08260245	22	51016501	-0.89115	-9.7207	0	3.91e-21	N
Pregnancy	rs3213446	22	51015674	T	C	0.057	DMR3	cg08260245	22	51016501	-0.89115	-9.7207	0	3.91e-21	N
Pregnancy	rs8137478	22	51017296	C	G	0.057	DMR3	cg08260245	22	51016501	-0.89115	-9.7207	0	3.91e-21	N
Pregnancy	rs3180872	22	51017394	C	G	0.057	DMR3	cg08260245	22	51016501	-0.89115	-9.7207	0	3.91e-21	N
Pregnancy	rs1056964	22	51017476	G	A	0.057	DMR3	cg08260245	22	51016501	-0.89115	-9.7207	0	3.91e-21	N
Pregnancy	rs2073604	22	51008925	A	G	0.057	DMR3	cg08260245	22	51016501	-0.89115	-9.7207	0	3.91e-21	N
Pregnancy	rs3213445	22	51015838	C	T	0.057	DMR3	cg08260245	22	51016501	-0.88625	-9.7134	0	4.17e-21	N
Childhood	rs2073604	22	51008925	A	G	0.057	DMR3	cg24363820	22	51016703	-0.84869	-9.67465	0.08318	4.72e-21	N
Childhood	rs2269385	22	51010939	A	G	0.057	DMR3	cg24363820	22	51016703	-0.84869	-9.67465	0.08318	4.72e-21	N
Childhood	rs2269384	22	51011115	T	C	0.057	DMR3	cg24363820	22	51016703	-0.84869	-9.67465	0.08318	4.72e-21	N
Pregnancy	rs62363668	5	79002542	T	C	0.181	DMR1	cg10257870	5	78985484	-0.43337	-8.44895	0.06392	1.48e-16	N
Childhood	rs115743514	22	51011933	C	T	0.057	DMR3	cg24363820	22	51016703	-0.84869	-9.67465	0.08318	4.72e-21	N
Childhood	rs17848459	22	51012311	T	G	0.057	DMR3	cg24363820	22	51016703	-0.84869	-9.67465	0.08318	4.72e-21	N
Childhood	rs3213446	22	51015674	T	C	0.057	DMR3	cg24363820	22	51016703	-0.84869	-9.67465	0.08318	4.72e-21	N
Childhood	rs8137478	22	51017296	C	G	0.057	DMR3	cg24363820	22	51016703	-0.84869	-9.67465	0.08318	4.72e-21	N
Childhood	rs3180872	22	51017394	C	G	0.057	DMR3	cg24363820	22	51016703	-0.84869	-9.67465	0.08318	4.72e-21	N
Childhood	rs1056964	22	51017476	G	A	0.057	DMR3	cg24363820	22	51016703	-0.84869	-9.67465	0.08318	4.72e-21	N
Childhood	rs762676	22	51017794	G	A	0.057	DMR3	cg24363820	22	51016703	-0.84869	-9.67465	0.08318	4.72e-21	N
Childhood	rs1557503	22	51013072	A	G	0.057	DMR3	cg24363820	22	51016703	-0.84869	-9.67465	0.08318	4.72e-21	N
Childhood	rs12627787	22	51012381	T	C	0.057	DMR3	cg24363820	22	51016703	-0.84869	-9.67465	0.08318	4.72e-21	N
Adolescence	rs1501912	5	78995791	G	C	0.093	DMR1	cg15197065	5	78985562	-0.59806	-8.43046	0.05539	1.5e-16	N
Childhood	rs762677	22	51017713	A	G	0.057	DMR3	cg24363820	22	51016703	-0.84869	-9.67465	0.08318	4.72e-21	N
Middle Age	rs5770911	22	51011241	T	C	0.054	DMR3	cg24363820	22	51016703	-0.94933	-9.70211	0.07324	4.96e-21	N
Middle Age	rs117323981	22	51011937	G	A	0.054	DMR3	cg24363820	22	51016703	-0.94933	-9.70211	0.07324	4.96e-21	N
Middle Age	rs5770917	22	51017353	C	T	0.054	DMR3	cg24363820	22	51016703	-0.94933	-9.70211	0.07324	4.96e-21	N
Middle Age	rs2269382	22	51018911	T	C	0.054	DMR3	cg24363820	22	51016703	-0.94933	-9.70211	0.07324	4.96e-21	N
Middle Age	rs2269381	22	51020069	C	G	0.054	DMR3	cg24363820	22	51016703	-0.94933	-9.70211	0.07324	4.96e-21	N
Middle Age	rs5770922	22	51023408	G	A	0.054	DMR3	cg24363820	22	51016703	-0.94933	-9.70211	0.07324	4.96e-21	N
Middle Age	rs5770924	22	51024542	T	C	0.054	DMR3	cg24363820	22	51016703	-0.94933	-9.70211	0.07324	4.96e-21	N
Adolescence	rs131766	22	51004104	T	C	0.48	DMR3	cg19112186	22	51016638	0.39865	9.6646	0.02664	5.12e-21	N
Adolescence	rs131763	22	51004371	A	G	0.48	DMR3	cg19112186	22	51016638	0.39865	9.6646	0.02664	5.12e-21	N
Middle Age	rs131717	22	51062222	G	C	0.447	DMR3	cg24363820	22	51016703	-0.43911	-9.69434	0.0254	5.31e-21	N
Adolescence	rs131781	22	50982457	G	A	0.382	DMR3	cg10490842	22	51016604	-0.41082	-9.65963	0.00811	5.34e-21	N
Middle Age	rs131778	22	50989326	G	A	0.497	DMR3	cg05156901	22	51016646	0.40701	9.69294	0.02548	5.37e-21	N
Middle Age	rs131778	22	50989326	G	A	0.497	DMR3	cg08260245	22	51016501	0.40748	9.6887	0.01894	5.57e-21	N
Pregnancy	rs10627369	22	51017209	I	R	0.057	DMR3	cg08260245	22	51016501	-0.88353	-9.6799	0	5.58e-21	N
Pregnancy	rs86337	22	51020668	C	A	0.444	DMR3	cg05156901	22	51016646	-0.41438	-9.67748	0.03226	5.7e-21	N
Adolescence	rs131742	22	51034870	G	A	0.369	DMR3	cg19112186	22	51016638	0.40936	9.65186	0.02753	5.72e-21	N
Childhood	rs3091399	22	51030749	G	A	0.488	DMR3	cg19112186	22	51016638	0.39211	9.64691	0.02756	6.03e-21	N
Pregnancy	rs963980	22	51022117	C	A	0.373	DMR3	cg10770023	22	51016644	-0.42225	-9.66707	0.03353	6.24e-21	N
Pregnancy	rs131753	22	51022862	A	G	0.373	DMR3	cg10770023	22	51016644	-0.42225	-9.66707	0.03353	6.24e-21	N
Childhood	rs966020	22	51036021	G	A	0.401	DMR3	cg08260245	22	51016501	0.39582	9.64111	0.02447	6.34e-21	N
Childhood	rs2073605	22	51008850	G	A	0.058	DMR3	cg24363820	22	51016703	-0.84209	-9.63708	0.0832	6.57e-21	N
Middle Age	rs131755	22	51022519	T	C	0.45	DMR3	cg10490842	22	51016604	0.42185	9.66712	0.01559	6.72e-21	N
Middle Age	rs131750	22	51024308	C	T	0.45	DMR3	cg10490842	22	51016604	0.42185	9.66712	0.01559	6.72e-21	N
Childhood	rs131742	22	51034870	G	A	0.373	DMR3	cg00047287	22	51016899	0.38525	9.63407	0.15033	6.74e-21	N
Childhood	rs3091399	22	51030749	G	A	0.488	DMR3	cg10490842	22	51016604	0.39153	9.63375	0.01059	6.76e-21	N
Birth	rs131742	22	51034870	G	A	0.37	DMR3	cg19112186	22	51016638	0.43172	9.65467	0.03324	6.8e-21	N
Birth	rs200591144	22	51017206	I	R	0.06	DMR3	cg24363820	22	51016703	-0.85631	-9.65312	0.02222	6.89e-21	N
Childhood	rs131743	22	51034867	T	C	0.38	DMR3	cg24363820	22	51016703	-0.40681	-9.62737	0.02886	7.15e-21	N
Childhood	rs131741	22	51034961	C	T	0.379	DMR3	cg24363820	22	51016703	-0.4083	-9.62482	0.02912	7.31e-21	N
Pregnancy	rs963980	22	51022117	C	A	0.373	DMR3	cg10490842	22	51016604	-0.42524	-9.64766	0.01101	7.39e-21	N
Pregnancy	rs131753	22	51022862	A	G	0.373	DMR3	cg10490842	22	51016604	-0.42524	-9.64766	0.01101	7.39e-21	N
Childhood	rs5770922	22	51023408	G	A	0.051	DMR3	cg05156901	22	51016646	-0.87784	-9.62101	0.08064	7.56e-21	N
Childhood	rs5770924	22	51024542	T	C	0.051	DMR3	cg05156901	22	51016646	-0.87784	-9.62101	0.08064	7.56e-21	N
Pregnancy	rs131734	22	51045816	G	A	0.369	DMR3	cg05156901	22	51016646	0.41705	9.64446	0.02485	7.6e-21	N
Middle Age	rs5770911	22	51011241	T	C	0.054	DMR3	cg05156901	22	51016646	-0.91284	-9.65079	0.08045	7.74e-21	N
Middle Age	rs117323981	22	51011937	G	A	0.054	DMR3	cg05156901	22	51016646	-0.91284	-9.65079	0.08045	7.74e-21	N
Middle Age	rs5770917	22	51017353	C	T	0.054	DMR3	cg05156901	22	51016646	-0.91284	-9.65079	0.08045	7.74e-21	N
Middle Age	rs2269382	22	51018911	T	C	0.054	DMR3	cg05156901	22	51016646	-0.91284	-9.65079	0.08045	7.74e-21	N
Middle Age	rs2269381	22	51020069	C	G	0.054	DMR3	cg05156901	22	51016646	-0.91284	-9.65079	0.08045	7.74e-21	N
Middle Age	rs5770922	22	51023408	G	A	0.054	DMR3	cg05156901	22	51016646	-0.91284	-9.65079	0.08045	7.74e-21	N
Middle Age	rs5770924	22	51024542	T	C	0.054	DMR3	cg05156901	22	51016646	-0.91284	-9.65079	0.08045	7.74e-21	N
Adolescence	rs3091399	22	51030749	G	A	0.487	DMR3	cg24363820	22	51016703	0.3953	9.61084	0.02584	8.2e-21	N
Pregnancy	rs131748	22	51024837	G	A	0.426	DMR3	cg10770023	22	51016644	-0.40683	-9.63051	0.03529	8.58e-21	N
Childhood	rs10627369	22	51017209	I	R	0.058	DMR3	cg24363820	22	51016703	-0.82928	-9.58993	0.07404	9.92e-21	N
Pregnancy	rs131734	22	51045816	G	A	0.369	DMR3	cg10770023	22	51016644	0.41229	9.6105	0.03395	1.02e-20	N
Pregnancy	rs9616798	22	51048812	C	G	0.409	DMR3	cg19112186	22	51016638	0.40635	9.60766	0.02655	1.05e-20	N
Childhood	rs5770904	22	51005659	A	T	0.048	DMR3	cg08260245	22	51016501	-0.8806	-9.58154	0.06252	1.07e-20	N
Adolescence	rs140514	22	51018579	G	A	0.474	DMR3	cg10490842	22	51016604	0.39872	9.57614	0.00991	1.11e-20	N
Birth	rs3091399	22	51030749	G	A	0.49	DMR3	cg24363820	22	51016703	0.41209	9.5897	0.03621	1.19e-20	N
Birth	rs131758	22	51017082	T	A	0.406	DMR3	cg10490842	22	51016604	-0.4216	-9.58499	0.00766	1.24e-20	N
Childhood	rs131742	22	51034870	G	A	0.373	DMR3	cg19112186	22	51016638	0.40539	9.56278	0.02604	1.26e-20	N
Middle Age	rs131759	22	51015481	A	G	0.476	DMR3	cg10490842	22	51016604	0.41861	9.58803	0.0148	1.33e-20	N
Birth	rs131746	22	51025595	C	G	0.498	DMR3	cg10490842	22	51016604	-0.4119	-9.57586	0.00826	1.35e-20	N
Birth	rs131745	22	51025599	C	A	0.498	DMR3	cg10490842	22	51016604	-0.4119	-9.57586	0.00826	1.35e-20	N
Middle Age	rs3091399	22	51030749	G	A	0.478	DMR3	cg10490842	22	51016604	0.41669	9.57462	0.01405	1.49e-20	N
Birth	rs200591144	22	51017206	I	R	0.06	DMR3	cg08260245	22	51016501	-0.84904	-9.56073	0.03209	1.53e-20	N
Childhood	rs5770924	22	51024542	T	C	0.051	DMR3	cg10770023	22	51016644	-0.85013	-9.53934	0.08817	1.54e-20	N
Childhood	rs5770922	22	51023408	G	A	0.051	DMR3	cg10770023	22	51016644	-0.85013	-9.53934	0.08817	1.54e-20	N
Middle Age	rs131746	22	51025595	G	C	0.495	DMR3	cg00047287	22	51016899	0.39035	9.56896	0.10365	1.57e-20	N
Middle Age	rs131745	22	51025599	A	C	0.495	DMR3	cg00047287	22	51016899	0.39035	9.56896	0.10365	1.57e-20	N
Childhood	rs3213445	22	51015838	C	T	0.058	DMR3	cg24363820	22	51016703	-0.83417	-9.53646	0.08318	1.58e-20	N
Adolescence	rs5770904	22	51005659	A	T	0.046	DMR3	cg19112186	22	51016638	-0.90924	-9.52985	0.04122	1.66e-20	N
Childhood	rs131744	22	51034177	G	A	0.38	DMR3	cg24363820	22	51016703	-0.40208	-9.53016	0.0287	1.67e-20	N
Birth	rs3091399	22	51030749	G	A	0.49	DMR3	cg08260245	22	51016501	0.41051	9.54792	0.0277	1.71e-20	N
Childhood	rs131781	22	50982457	G	A	0.382	DMR3	cg10770023	22	51016644	-0.3867	-9.52201	0.03413	1.79e-20	N
Birth	rs5770911	22	51011241	T	C	0.05	DMR3	cg10770023	22	51016644	-0.91298	-9.53939	0.07877	1.84e-20	N
Birth	rs117323981	22	51011937	G	A	0.05	DMR3	cg10770023	22	51016644	-0.91298	-9.53939	0.07877	1.84e-20	N
Birth	rs5770917	22	51017353	C	T	0.05	DMR3	cg10770023	22	51016644	-0.91298	-9.53939	0.07877	1.84e-20	N
Birth	rs2269382	22	51018911	T	C	0.05	DMR3	cg10770023	22	51016644	-0.91298	-9.53939	0.07877	1.84e-20	N
Birth	rs2269381	22	51020069	C	G	0.05	DMR3	cg10770023	22	51016644	-0.91298	-9.53939	0.07877	1.84e-20	N
Pregnancy	rs131748	22	51024837	G	A	0.426	DMR3	cg05156901	22	51016646	-0.40672	-9.53812	0.03283	1.91e-20	N
Pregnancy	rs86337	22	51020668	C	A	0.444	DMR3	cg24363820	22	51016703	-0.40697	-9.53729	0.03126	1.92e-20	N
Childhood	rs131779	22	50988193	A	G	0.366	DMR3	cg08260245	22	51016501	-0.3998	-9.5081	0.02391	2.02e-20	N
Middle Age	rs131781	22	50982457	G	A	0.38	DMR3	cg10770023	22	51016644	-0.41488	-9.53587	0.02968	2.09e-20	N
Birth	rs5770911	22	51011241	T	C	0.05	DMR3	cg19112186	22	51016638	-0.93279	-9.52333	0.02594	2.12e-20	N
Birth	rs117323981	22	51011937	G	A	0.05	DMR3	cg19112186	22	51016638	-0.93279	-9.52333	0.02594	2.12e-20	N
Birth	rs5770917	22	51017353	C	T	0.05	DMR3	cg19112186	22	51016638	-0.93279	-9.52333	0.02594	2.12e-20	N
Birth	rs2269382	22	51018911	T	C	0.05	DMR3	cg19112186	22	51016638	-0.93279	-9.52333	0.02594	2.12e-20	N
Birth	rs2269381	22	51020069	C	G	0.05	DMR3	cg19112186	22	51016638	-0.93279	-9.52333	0.02594	2.12e-20	N
Pregnancy	rs966020	22	51036021	G	A	0.4	DMR3	cg08260245	22	51016501	0.40067	9.52499	0.02204	2.13e-20	N
Pregnancy	rs131748	22	51024837	G	A	0.426	DMR3	cg24363820	22	51016703	-0.40413	-9.52359	0.03356	2.16e-20	N
Adolescence	rs131759	22	51015481	A	G	0.474	DMR3	cg10490842	22	51016604	0.39723	9.49882	0.0099	2.17e-20	N
Birth	chr22:51031831	22	51031831	I	R	0.058	DMR3	cg05156901	22	51016646	-0.85545	-9.50514	0.08239	2.48e-20	N
Pregnancy	rs131778	22	50989326	G	A	0.496	DMR3	cg05156901	22	51016646	0.40101	9.50703	0.0284	2.49e-20	N
Adolescence	chr22:51031831	22	51031831	I	R	0.06	DMR3	cg19112186	22	51016638	-0.82711	-9.48103	0.03542	2.53e-20	N
Birth	rs72768835	5	78968607	C	T	0.073	DMR1	cg23279355	5	78985592	-0.69302	-8.43875	0.0648	1.58e-16	N
Birth	rs2073605	22	51008850	G	A	0.054	DMR3	cg19112186	22	51016638	-0.89377	-9.49794	0.02614	2.64e-20	N
Pregnancy	rs200591144	22	51017206	I	R	0.063	DMR3	cg08260245	22	51016501	-0.81517	-9.49729	0.05037	2.71e-20	N
Birth	rs5770904	22	51005659	A	T	0.045	DMR3	cg24363820	22	51016703	-0.94833	-9.49339	0.02148	2.74e-20	N
Childhood	rs131766	22	51004104	T	C	0.48	DMR3	cg00047287	22	51016899	0.36811	9.47248	0.14812	2.75e-20	N
Childhood	rs131763	22	51004371	A	G	0.48	DMR3	cg00047287	22	51016899	0.36811	9.47248	0.14812	2.75e-20	N
Pregnancy	rs2238834	22	51039778	A	C	0.406	DMR3	cg19112186	22	51016638	0.40283	9.49292	0.02614	2.81e-20	N
Birth	rs56064438	5	78974908	C	T	0.073	DMR1	cg23279355	5	78985592	-0.69302	-8.43875	0.0648	1.58e-16	N
Birth	rs113902152	5	78977241	G	A	0.073	DMR1	cg23279355	5	78985592	-0.69302	-8.43875	0.0648	1.58e-16	N
Adolescence	rs6893201	5	78904496	G	T	0.029	DMR1	cg15197065	5	78985562	-1.08291	-8.42353	0	1.59e-16	N
Adolescence	rs200141835	5	78938255	D	R	0.029	DMR1	cg15197065	5	78985562	-1.08291	-8.42353	0	1.59e-16	N
Childhood	rs11746176	5	78987399	G	C	0.208	DMR1	cg09655403	5	78985495	0.42305	8.41754	0.0306	1.67e-16	N
Adolescence	rs6893201	5	78904496	G	T	0.029	DMR1	cg09655403	5	78985495	-1.09001	-8.41233	0	1.73e-16	N
Adolescence	rs200141835	5	78938255	D	R	0.029	DMR1	cg09655403	5	78985495	-1.09001	-8.41233	0	1.73e-16	N
Middle Age	rs62363668	5	79002542	T	C	0.181	DMR1	cg09655403	5	78985495	-0.46413	-8.4349	0.0309	1.73e-16	N
Middle Age	rs12651804	5	79003360	T	C	0.181	DMR1	cg09655403	5	78985495	-0.46413	-8.4349	0.0309	1.73e-16	N
Birth	rs55687040	5	78946215	G	C	0.076	DMR1	cg09481121	5	78985425	-0.69945	-8.42241	0.04932	1.8e-16	N
Pregnancy	rs6453474	5	78994860	C	A	0.181	DMR1	cg10257870	5	78985484	-0.4322	-8.42393	0.06392	1.8e-16	N
Adolescence	rs113403501	5	78997058	I	R	0.092	DMR1	cg15197065	5	78985562	-0.59911	-8.40649	0.05531	1.81e-16	N
Birth	rs1059236	5	78982188	G	T	0.079	DMR1	cg10257870	5	78985484	-0.66672	-8.41681	0.0243	1.88e-16	N
Childhood	rs7714250	5	78993484	T	C	0.207	DMR1	cg09655403	5	78985495	0.42064	8.39583	0.03057	1.98e-16	N
Middle Age	rs6453474	5	78994860	C	A	0.181	DMR1	cg04154027	5	78985588	-0.46257	-8.41407	0.03402	2.04e-16	N
Adolescence	rs6893201	5	78904496	G	T	0.029	DMR1	cg09481121	5	78985425	-1.00915	-8.38445	0	2.15e-16	N
Adolescence	rs200141835	5	78938255	D	R	0.029	DMR1	cg09481121	5	78985425	-1.00915	-8.38445	0	2.15e-16	N
Childhood	rs13162893	5	78995323	C	T	0.209	DMR1	cg09655403	5	78985495	0.41953	8.37984	0.03083	2.24e-16	N
Pregnancy	rs6883197	5	78991373	G	A	0.273	DMR1	cg11438310	5	78985434	-0.37951	-8.39458	0.07922	2.27e-16	N
Adolescence	rs16877044	5	78990485	C	T	0.091	DMR1	cg23279355	5	78985592	-0.60844	-8.37376	0.09157	2.34e-16	N
Pregnancy	rs4441859	5	78996244	G	A	0.274	DMR1	cg11438310	5	78985434	-0.37935	-8.3881	0.07922	2.39e-16	N
Adolescence	rs58086705	5	78992659	A	G	0.082	DMR1	cg04154027	5	78985588	-0.63498	-8.3705	0.07227	2.4e-16	N
Adolescence	rs6453474	5	78994860	C	A	0.206	DMR1	cg04154027	5	78985588	-0.42516	-8.36597	0.0623	2.49e-16	N
Pregnancy	rs199795634	5	78983818	I	R	0.129	DMR1	cg09655403	5	78985495	-0.54823	-8.3803	0.04753	2.53e-16	N
Birth	rs150894100	5	78974334	I	R	0.082	DMR1	cg23279355	5	78985592	-0.65821	-8.37507	0.06493	2.6e-16	N
Birth	rs150894100	5	78974334	I	R	0.082	DMR1	cg09481121	5	78985425	-0.67849	-8.37397	0.0592	2.63e-16	N
Middle Age	rs6883197	5	78991373	G	A	0.276	DMR1	cg03546977	5	78985489	-0.38316	-8.38028	0.04897	2.65e-16	N
Childhood	rs6453474	5	78994860	C	A	0.201	DMR1	cg15197065	5	78985562	-0.40991	-8.35792	0.03514	2.66e-16	N
Childhood	rs72768824	5	78954839	T	G	0.069	DMR1	cg00611789	5	78985432	-0.68426	-8.35751	0.05965	2.67e-16	N
Childhood	rs72768826	5	78956072	G	A	0.069	DMR1	cg00611789	5	78985432	-0.68426	-8.35751	0.05965	2.67e-16	N
Childhood	rs149843275	5	78956305	D	R	0.069	DMR1	cg00611789	5	78985432	-0.68426	-8.35751	0.05965	2.67e-16	N
Childhood	rs61212610	5	78961892	G	A	0.069	DMR1	cg00611789	5	78985432	-0.68426	-8.35751	0.05965	2.67e-16	N
Childhood	rs12657392	5	78963323	A	C	0.069	DMR1	cg00611789	5	78985432	-0.68426	-8.35751	0.05965	2.67e-16	N
Pregnancy	rs4704573	5	78987364	G	C	0.172	DMR1	cg23279355	5	78985592	-0.46574	-8.37372	0.08919	2.67e-16	N
Middle Age	rs112295819	5	78904692	A	G	0.082	DMR1	cg00611789	5	78985432	-0.68132	-8.37449	0.13957	2.77e-16	N
Childhood	rs200591144	22	51017206	I	R	0.063	DMR3	cg24363820	22	51016703	-0.7938	-9.46689	0.07404	2.89e-20	N
Middle Age	rs112627361	5	78905180	C	T	0.082	DMR1	cg00611789	5	78985432	-0.68132	-8.37449	0.13957	2.77e-16	N
Pregnancy	rs199795634	5	78983818	I	R	0.129	DMR1	cg04154027	5	78985588	-0.53898	-8.34449	0.06447	3.35e-16	N
Birth	rs72768842	5	78974466	T	C	0.077	DMR1	cg15197065	5	78985562	-0.69106	-8.34192	0.08908	3.37e-16	N
Middle Age	rs62363669	5	79004673	T	G	0.178	DMR1	cg09655403	5	78985495	-0.46497	-8.34777	0.02635	3.41e-16	N
Middle Age	rs6453474	5	78994860	C	A	0.181	DMR1	cg10257870	5	78985484	-0.43823	-8.34224	0.06061	3.56e-16	N
Birth	rs199795634	5	78983818	I	R	0.136	DMR1	cg04154027	5	78985588	-0.51133	-8.33349	0.05137	3.6e-16	N
Birth	rs1059236	5	78982188	G	T	0.079	DMR1	cg15197065	5	78985562	-0.68177	-8.33349	0.089	3.6e-16	N
Middle Age	rs199795634	5	78983818	I	R	0.131	DMR1	cg09655403	5	78985495	-0.53863	-8.33743	0.00653	3.69e-16	N
Middle Age	rs199795634	5	78983818	I	R	0.131	DMR1	cg23279355	5	78985592	-0.53491	-8.33276	0.01965	3.83e-16	N
Childhood	rs13162893	5	78995323	C	T	0.209	DMR1	cg23279355	5	78985592	0.409	8.31074	0.03998	3.85e-16	N
Pregnancy	rs72768842	5	78974466	T	C	0.082	DMR1	cg11438310	5	78985434	-0.63403	-8.31607	0.05494	4.17e-16	N
Childhood	rs199795634	5	78983818	I	R	0.132	DMR1	cg09655403	5	78985495	-0.49969	-8.29861	0.06284	4.23e-16	N
Childhood	rs7714250	5	78993484	T	C	0.207	DMR1	cg23279355	5	78985592	0.40877	8.29768	0.03961	4.26e-16	N
Childhood	rs72768807	5	78933644	A	G	0.069	DMR1	cg00611789	5	78985432	-0.6709	-8.29376	0.03162	4.39e-16	N
Childhood	rs114878198	5	78939907	A	C	0.069	DMR1	cg00611789	5	78985432	-0.6709	-8.29376	0.03162	4.39e-16	N
Childhood	rs72768817	5	78944371	C	G	0.069	DMR1	cg00611789	5	78985432	-0.6709	-8.29376	0.03162	4.39e-16	N
Childhood	rs60449834	5	78957986	A	G	0.069	DMR1	cg00611789	5	78985432	-0.6709	-8.29376	0.03162	4.39e-16	N
Childhood	rs61466269	5	78997378	C	T	0.089	DMR1	cg23279355	5	78985592	-0.56944	-8.28986	0.03621	4.53e-16	N
Childhood	rs16877062	5	78998903	T	C	0.089	DMR1	cg23279355	5	78985592	-0.56944	-8.28986	0.03621	4.53e-16	N
Childhood	rs11746176	5	78987399	G	C	0.208	DMR1	cg23279355	5	78985592	0.40907	8.27456	0.03856	5.1e-16	N
Adolescence	rs199795634	5	78983818	I	R	0.137	DMR1	cg10257870	5	78985484	-0.47074	-8.2738	0.06757	5.11e-16	N
Adolescence	rs16877063	5	79000441	G	C	0.152	DMR1	cg09655403	5	78985495	-0.47586	-8.27317	0.05973	5.13e-16	N
Childhood	rs62363668	5	79002542	T	C	0.201	DMR1	cg00611789	5	78985432	-0.41274	-8.27255	0.05825	5.18e-16	N
Childhood	rs12651804	5	79003360	T	C	0.201	DMR1	cg00611789	5	78985432	-0.41274	-8.27255	0.05825	5.18e-16	N
Childhood	rs6453474	5	78994860	C	A	0.201	DMR1	cg00611789	5	78985432	-0.41564	-8.2725	0.05853	5.18e-16	N
Childhood	rs6877629	5	78994025	A	G	0.21	DMR1	cg09655403	5	78985495	0.41306	8.272	0.02997	5.2e-16	N
Childhood	rs16877058	5	78992265	C	A	0.089	DMR1	cg23279355	5	78985592	-0.56825	-8.27109	0.03598	5.24e-16	N
Childhood	rs13162444	5	78995063	A	T	0.211	DMR1	cg09655403	5	78985495	0.41201	8.25661	0.03022	5.86e-16	N
Adolescence	rs62363669	5	79004673	T	G	0.204	DMR1	cg23279355	5	78985592	-0.42384	-8.25069	0.07578	6.11e-16	N
Middle Age	rs62363668	5	79002542	T	C	0.181	DMR1	cg04154027	5	78985588	-0.45579	-8.26797	0.03351	6.3e-16	N
Middle Age	rs12651804	5	79003360	T	C	0.181	DMR1	cg04154027	5	78985588	-0.45579	-8.26797	0.03351	6.3e-16	N
Adolescence	rs6893201	5	78904496	G	T	0.029	DMR1	cg11438310	5	78985434	-1.01148	-8.24515	0	6.37e-16	N
Adolescence	rs200141835	5	78938255	D	R	0.029	DMR1	cg11438310	5	78985434	-1.01148	-8.24515	0	6.37e-16	N
Childhood	rs13162444	5	78995063	A	T	0.211	DMR1	cg23279355	5	78985592	0.40408	8.24194	0.03874	6.56e-16	N
Birth	rs72768824	5	78954839	T	G	0.071	DMR1	cg04154027	5	78985588	-0.68693	-8.24368	0.0889	7.19e-16	N
Birth	rs72768826	5	78956072	G	A	0.071	DMR1	cg04154027	5	78985588	-0.68693	-8.24368	0.0889	7.19e-16	N
Birth	rs149843275	5	78956305	D	R	0.071	DMR1	cg04154027	5	78985588	-0.68693	-8.24368	0.0889	7.19e-16	N
Birth	rs61212610	5	78961892	G	A	0.071	DMR1	cg04154027	5	78985588	-0.68693	-8.24368	0.0889	7.19e-16	N
Birth	rs12657392	5	78963323	A	C	0.071	DMR1	cg04154027	5	78985588	-0.68693	-8.24368	0.0889	7.19e-16	N
Pregnancy	rs9306547	22	50993225	C	T	0.497	DMR3	cg05156901	22	51016646	0.40068	9.48521	0.0285	3e-20	N
Childhood	rs6877629	5	78994025	A	G	0.21	DMR1	cg23279355	5	78985592	0.40381	8.22852	0.03837	7.28e-16	N
Birth	rs72768835	5	78968607	C	T	0.073	DMR1	cg09481121	5	78985425	-0.69852	-8.23368	0.05838	7.77e-16	N
Birth	rs56064438	5	78974908	C	T	0.073	DMR1	cg09481121	5	78985425	-0.69852	-8.23368	0.05838	7.77e-16	N
Birth	rs113902152	5	78977241	G	A	0.073	DMR1	cg09481121	5	78985425	-0.69852	-8.23368	0.05838	7.77e-16	N
Middle Age	rs62363668	5	79002542	T	C	0.181	DMR1	cg10257870	5	78985484	-0.43383	-8.2396	0.06126	7.83e-16	N
Middle Age	rs12651804	5	79003360	T	C	0.181	DMR1	cg10257870	5	78985484	-0.43383	-8.2396	0.06126	7.83e-16	N
Birth	rs72768842	5	78974466	T	C	0.077	DMR1	cg10257870	5	78985484	-0.66128	-8.22821	0.02431	8.1e-16	N
Middle Age	rs62363669	5	79004673	T	G	0.178	DMR1	cg10257870	5	78985484	-0.43809	-8.22597	0.06126	8.7e-16	N
Childhood	rs62363669	5	79004673	T	G	0.198	DMR1	cg15197065	5	78985562	-0.40509	-8.20449	0.03348	8.76e-16	N
Middle Age	rs62363669	5	79004673	T	G	0.178	DMR1	cg04154027	5	78985588	-0.45876	-8.22495	0.03296	8.76e-16	N
Adolescence	rs16877044	5	78990485	C	T	0.091	DMR1	cg04154027	5	78985588	-0.59391	-8.20219	0.06312	8.88e-16	N
Birth	rs72768807	5	78933644	A	G	0.072	DMR1	cg04154027	5	78985588	-0.67507	-8.20685	0.08158	9.54e-16	N
Birth	rs114878198	5	78939907	A	C	0.072	DMR1	cg04154027	5	78985588	-0.67507	-8.20685	0.08158	9.54e-16	N
Birth	rs72768817	5	78944371	C	G	0.072	DMR1	cg04154027	5	78985588	-0.67507	-8.20685	0.08158	9.54e-16	N
Birth	rs60449834	5	78957986	A	G	0.072	DMR1	cg04154027	5	78985588	-0.67507	-8.20685	0.08158	9.54e-16	N
Adolescence	rs62363669	5	79004673	T	G	0.204	DMR1	cg04154027	5	78985588	-0.41882	-8.18955	0.0564	9.79e-16	N
Middle Age	rs150894100	5	78974334	I	R	0.09	DMR1	cg00611789	5	78985432	-0.64984	-8.20654	0.12179	1.01e-15	N
Pregnancy	rs62363669	5	79004673	T	G	0.178	DMR1	cg10257870	5	78985484	-0.42633	-8.20097	0.06372	1.01e-15	N
Adolescence	rs16877058	5	78992265	C	A	0.09	DMR1	cg23279355	5	78985592	-0.59701	-8.18388	0.09101	1.02e-15	N
Childhood	rs150451982	5	78862790	A	G	0.03	DMR1	cg04154027	5	78985588	-0.98859	-8.18539	0.00776	1.02e-15	N
Childhood	rs138784490	5	78873187	A	G	0.03	DMR1	cg04154027	5	78985588	-0.97932	-8.18405	0.00773	1.03e-15	N
Childhood	rs113403501	5	78997058	I	R	0.091	DMR1	cg23279355	5	78985592	-0.55876	-8.18073	0.03608	1.05e-15	N
Birth	rs5770922	22	51023408	G	A	0.049	DMR3	cg19112186	22	51016638	-0.94675	-9.4805	0.08717	3.06e-20	N
Childhood	rs61070251	5	78994441	A	G	0.09	DMR1	cg23279355	5	78985592	-0.55908	-8.1664	0.03587	1.17e-15	N
Adolescence	rs11960421	5	78990667	A	G	0.148	DMR1	cg09655403	5	78985495	-0.47225	-8.15859	0.05969	1.24e-15	N
Childhood	rs61466269	5	78997378	C	T	0.089	DMR1	cg04154027	5	78985588	-0.56768	-8.15836	0.0439	1.25e-15	N
Childhood	rs16877062	5	78998903	T	C	0.089	DMR1	cg04154027	5	78985588	-0.56768	-8.15836	0.0439	1.25e-15	N
Adolescence	rs57412371	5	79001888	A	G	0.087	DMR1	cg15197065	5	78985562	-0.59327	-8.15547	0.05525	1.27e-15	N
Birth	rs5770924	22	51024542	T	C	0.049	DMR3	cg19112186	22	51016638	-0.94675	-9.4805	0.08717	3.06e-20	N
Birth	rs72768807	5	78933644	A	G	0.072	DMR1	cg23279355	5	78985592	-0.67303	-8.16784	0.0678	1.29e-15	N
Birth	rs114878198	5	78939907	A	C	0.072	DMR1	cg23279355	5	78985592	-0.67303	-8.16784	0.0678	1.29e-15	N
Birth	rs72768817	5	78944371	C	G	0.072	DMR1	cg23279355	5	78985592	-0.67303	-8.16784	0.0678	1.29e-15	N
Middle Age	rs131749	22	51024624	T	C	0.348	DMR3	cg05156901	22	51016646	-0.42487	-9.4913	0.02637	3.06e-20	N
Birth	rs60449834	5	78957986	A	G	0.072	DMR1	cg23279355	5	78985592	-0.67303	-8.16784	0.0678	1.29e-15	N
Childhood	rs62363669	5	79004673	T	G	0.198	DMR1	cg23279355	5	78985592	-0.39966	-8.14934	0.05681	1.34e-15	N
Birth	rs72768824	5	78954839	T	G	0.071	DMR1	cg23279355	5	78985592	-0.68153	-8.16115	0.06456	1.35e-15	N
Birth	rs72768826	5	78956072	G	A	0.071	DMR1	cg23279355	5	78985592	-0.68153	-8.16115	0.06456	1.35e-15	N
Birth	rs149843275	5	78956305	D	R	0.071	DMR1	cg23279355	5	78985592	-0.68153	-8.16115	0.06456	1.35e-15	N
Birth	rs61212610	5	78961892	G	A	0.071	DMR1	cg23279355	5	78985592	-0.68153	-8.16115	0.06456	1.35e-15	N
Middle Age	rs57359620	22	50996166	R	I	0.498	DMR3	cg10770023	22	51016644	0.40089	9.48566	0.02986	3.21e-20	N
Birth	rs12657392	5	78963323	A	C	0.071	DMR1	cg23279355	5	78985592	-0.68153	-8.16115	0.06456	1.35e-15	N
Childhood	rs16877058	5	78992265	C	A	0.089	DMR1	cg04154027	5	78985588	-0.56671	-8.14332	0.0437	1.4e-15	N
Pregnancy	rs72768835	5	78968607	C	T	0.078	DMR1	cg11438310	5	78985434	-0.63808	-8.15643	0.07719	1.42e-15	N
Pregnancy	rs963980	22	51022117	C	A	0.373	DMR3	cg08260245	22	51016501	-0.40772	-9.47161	0.02669	3.37e-20	N
Pregnancy	rs56064438	5	78974908	C	T	0.078	DMR1	cg11438310	5	78985434	-0.63808	-8.15643	0.07719	1.42e-15	N
Pregnancy	rs113902152	5	78977241	G	A	0.078	DMR1	cg11438310	5	78985434	-0.63808	-8.15643	0.07719	1.42e-15	N
Pregnancy	rs1059236	5	78982188	G	T	0.084	DMR1	cg11438310	5	78985434	-0.61728	-8.1536	0.12345	1.45e-15	N
Birth	rs72768824	5	78954839	T	G	0.071	DMR1	cg09481121	5	78985425	-0.7016	-8.14844	0.05818	1.49e-15	N
Birth	rs72768826	5	78956072	G	A	0.071	DMR1	cg09481121	5	78985425	-0.7016	-8.14844	0.05818	1.49e-15	N
Birth	rs149843275	5	78956305	D	R	0.071	DMR1	cg09481121	5	78985425	-0.7016	-8.14844	0.05818	1.49e-15	N
Birth	rs61212610	5	78961892	G	A	0.071	DMR1	cg09481121	5	78985425	-0.7016	-8.14844	0.05818	1.49e-15	N
Birth	rs12657392	5	78963323	A	C	0.071	DMR1	cg09481121	5	78985425	-0.7016	-8.14844	0.05818	1.49e-15	N
Birth	rs72768807	5	78933644	A	G	0.072	DMR1	cg09481121	5	78985425	-0.69212	-8.14568	0.049	1.52e-15	N
Birth	rs114878198	5	78939907	A	C	0.072	DMR1	cg09481121	5	78985425	-0.69212	-8.14568	0.049	1.52e-15	N
Birth	rs72768817	5	78944371	C	G	0.072	DMR1	cg09481121	5	78985425	-0.69212	-8.14568	0.049	1.52e-15	N
Birth	rs60449834	5	78957986	A	G	0.072	DMR1	cg09481121	5	78985425	-0.69212	-8.14568	0.049	1.52e-15	N
Birth	rs55687040	5	78946215	G	C	0.076	DMR1	cg15197065	5	78985562	-0.67548	-8.13374	0.0815	1.67e-15	N
Pregnancy	rs150894100	5	78974334	I	R	0.087	DMR1	cg11438310	5	78985434	-0.60744	-8.13414	0.05511	1.68e-15	N
Pregnancy	rs1059236	5	78982188	G	T	0.084	DMR1	cg03546977	5	78985489	-0.62885	-8.12151	0.08355	1.85e-15	N
Adolescence	rs61466269	5	78997378	C	T	0.09	DMR1	cg23279355	5	78985592	-0.59292	-8.10371	0.09045	1.89e-15	N
Adolescence	rs16877062	5	78998903	T	C	0.09	DMR1	cg23279355	5	78985592	-0.59292	-8.10371	0.09045	1.89e-15	N
Childhood	rs6893201	5	78904496	G	T	0.03	DMR1	cg23279355	5	78985592	-0.9883	-8.09546	0	2.02e-15	N
Childhood	rs200141835	5	78938255	D	R	0.03	DMR1	cg23279355	5	78985592	-0.9883	-8.09546	0	2.02e-15	N
Middle Age	rs6453474	5	78994860	C	A	0.181	DMR1	cg00611789	5	78985432	-0.45566	-8.09986	0.05278	2.27e-15	N
Childhood	rs13162893	5	78995323	C	T	0.209	DMR1	cg10257870	5	78985484	0.3902	8.07795	0.02731	2.31e-15	N
Childhood	rs6453474	5	78994860	C	A	0.201	DMR1	cg09655403	5	78985495	-0.40133	-8.07641	0.04167	2.33e-15	N
Birth	rs199795634	5	78983818	I	R	0.136	DMR1	cg10257870	5	78985484	-0.4961	-8.08542	0.02	2.4e-15	N
Adolescence	rs16877058	5	78992265	C	A	0.09	DMR1	cg04154027	5	78985588	-0.58638	-8.07042	0.06309	2.43e-15	N
Childhood	rs7714250	5	78993484	T	C	0.207	DMR1	cg10257870	5	78985484	0.39016	8.06936	0.02703	2.46e-15	N
Childhood	rs11746176	5	78987399	G	C	0.208	DMR1	cg04154027	5	78985588	0.40417	8.06497	0.02807	2.55e-15	N
Pregnancy	rs131753	22	51022862	A	G	0.373	DMR3	cg08260245	22	51016501	-0.40772	-9.47161	0.02669	3.37e-20	N
Childhood	rs62363669	5	79004673	T	G	0.198	DMR1	cg00611789	5	78985432	-0.40807	-8.06368	0.05676	2.57e-15	N
Birth	rs55687040	5	78946215	G	C	0.076	DMR1	cg10257870	5	78985484	-0.64999	-8.07185	0.02552	2.66e-15	N
Childhood	rs13162893	5	78995323	C	T	0.209	DMR1	cg04154027	5	78985588	0.40204	8.05558	0.02881	2.73e-15	N
Pregnancy	rs4704573	5	78987364	G	C	0.172	DMR1	cg04154027	5	78985588	-0.44696	-8.06007	0.0645	2.95e-15	N
Pregnancy	rs62363668	5	79002542	T	C	0.181	DMR1	cg00611789	5	78985432	-0.4462	-8.05696	0.06677	3.01e-15	N
Pregnancy	rs12651804	5	79003360	T	C	0.181	DMR1	cg00611789	5	78985432	-0.4462	-8.05696	0.06677	3.01e-15	N
Pregnancy	rs5770911	22	51011241	T	C	0.053	DMR3	cg10770023	22	51016644	-0.91719	-9.46457	0.06672	3.58e-20	N
Childhood	rs56951412	5	78994848	A	G	0.088	DMR1	cg23279355	5	78985592	-0.55589	-8.03733	0.03598	3.14e-15	N
Childhood	rs16877060	5	78995264	T	A	0.088	DMR1	cg23279355	5	78985592	-0.55589	-8.03733	0.03598	3.14e-15	N
Adolescence	rs58086705	5	78992659	A	G	0.082	DMR1	cg09655403	5	78985495	-0.60885	-8.03401	0.10798	3.21e-15	N
Middle Age	rs62363668	5	79002542	T	C	0.181	DMR1	cg00611789	5	78985432	-0.45361	-8.04935	0.05294	3.32e-15	N
Middle Age	rs12651804	5	79003360	T	C	0.181	DMR1	cg00611789	5	78985432	-0.45361	-8.04935	0.05294	3.32e-15	N
Childhood	rs7714250	5	78993484	T	C	0.207	DMR1	cg04154027	5	78985588	0.40113	8.02838	0.02878	3.36e-15	N
Pregnancy	rs72768842	5	78974466	T	C	0.082	DMR1	cg03546977	5	78985489	-0.62844	-8.03989	0.08355	3.43e-15	N
Birth	rs56064438	5	78974908	C	T	0.073	DMR1	cg10257870	5	78985484	-0.66014	-8.03719	0.02427	3.46e-15	N
Birth	rs113902152	5	78977241	G	A	0.073	DMR1	cg10257870	5	78985484	-0.66014	-8.03719	0.02427	3.46e-15	N
Birth	rs72768835	5	78968607	C	T	0.073	DMR1	cg10257870	5	78985484	-0.66014	-8.03719	0.02427	3.46e-15	N
Pregnancy	rs5770917	22	51017353	C	T	0.053	DMR3	cg10770023	22	51016644	-0.91719	-9.46457	0.06672	3.58e-20	N
Adolescence	rs56951412	5	78994848	A	G	0.089	DMR1	cg23279355	5	78985592	-0.58836	-8.01692	0.09029	3.65e-15	N
Adolescence	rs16877060	5	78995264	T	A	0.089	DMR1	cg23279355	5	78985592	-0.58836	-8.01692	0.09029	3.65e-15	N
Adolescence	rs138784490	5	78873187	A	G	0.03	DMR1	cg23279355	5	78985592	-1.00987	-8.01594	0.01169	3.68e-15	N
Childhood	rs62363668	5	79002542	T	C	0.201	DMR1	cg09655403	5	78985495	-0.39568	-8.01427	0.0464	3.74e-15	N
Pregnancy	rs2269382	22	51018911	T	C	0.053	DMR3	cg10770023	22	51016644	-0.91719	-9.46457	0.06672	3.58e-20	N
Childhood	rs12651804	5	79003360	T	C	0.201	DMR1	cg09655403	5	78985495	-0.39568	-8.01427	0.0464	3.74e-15	N
Childhood	rs61070251	5	78994441	A	G	0.09	DMR1	cg04154027	5	78985588	-0.55588	-8.01416	0.0437	3.74e-15	N
Pregnancy	rs2269381	22	51020069	C	G	0.053	DMR3	cg10770023	22	51016644	-0.91719	-9.46457	0.06672	3.58e-20	N
Childhood	rs11746176	5	78987399	G	C	0.208	DMR1	cg10257870	5	78985484	0.38896	8.01384	0.02663	3.75e-15	N
Adolescence	rs138784490	5	78873187	A	G	0.03	DMR1	cg04154027	5	78985588	-1.00386	-8.00786	0.01782	3.91e-15	N
Adolescence	rs16877044	5	78990485	C	T	0.091	DMR1	cg09655403	5	78985495	-0.57844	-8.0068	0.06367	3.94e-15	N
Adolescence	rs58086705	5	78992659	A	G	0.082	DMR1	cg09481121	5	78985425	-0.56345	-8.00388	0.05576	4.03e-15	N
Childhood	rs6893201	5	78904496	G	T	0.03	DMR1	cg09481121	5	78985425	-0.94094	-8.00427	0	4.03e-15	N
Childhood	rs200141835	5	78938255	D	R	0.03	DMR1	cg09481121	5	78985425	-0.94094	-8.00427	0	4.03e-15	N
Pregnancy	rs55687040	5	78946215	G	C	0.082	DMR1	cg11438310	5	78985434	-0.60951	-8.01802	0.0715	4.04e-15	N
Adolescence	rs9784710	5	78994362	T	C	0.149	DMR1	cg09655403	5	78985495	-0.46348	-8.0032	0.05963	4.05e-15	N
Adolescence	rs62363667	5	78994762	G	C	0.149	DMR1	cg09655403	5	78985495	-0.46348	-8.0032	0.05963	4.05e-15	N
Middle Age	rs72768842	5	78974466	T	C	0.086	DMR1	cg10257870	5	78985484	-0.60409	-8.02084	0.08509	4.11e-15	N
Childhood	rs112295819	5	78904692	A	G	0.068	DMR1	cg00611789	5	78985432	-0.65929	-7.99884	0.02244	4.2e-15	N
Adolescence	rs61466269	5	78997378	C	T	0.09	DMR1	cg04154027	5	78985588	-0.58278	-7.99773	0.06294	4.22e-15	N
Adolescence	rs16877062	5	78998903	T	C	0.09	DMR1	cg04154027	5	78985588	-0.58278	-7.99773	0.06294	4.22e-15	N
Childhood	rs113403501	5	78997058	I	R	0.091	DMR1	cg04154027	5	78985588	-0.55322	-7.99195	0.04392	4.42e-15	N
Middle Age	rs6453474	5	78994860	C	A	0.181	DMR1	cg15197065	5	78985562	-0.43426	-8.00981	0.02445	4.46e-15	N
Adolescence	rs11958210	5	78990925	G	A	0.149	DMR1	cg09655403	5	78985495	-0.46051	-7.98613	0.05558	4.6e-15	N
Childhood	rs1501912	5	78995791	G	C	0.092	DMR1	cg23279355	5	78985592	-0.54524	-7.98633	0.03621	4.62e-15	N
Middle Age	rs72768835	5	78968607	C	T	0.083	DMR1	cg10257870	5	78985484	-0.61505	-7.99621	0.05286	4.94e-15	N
Middle Age	rs56064438	5	78974908	C	T	0.083	DMR1	cg10257870	5	78985484	-0.61505	-7.99621	0.05286	4.94e-15	N
Middle Age	rs113902152	5	78977241	G	A	0.083	DMR1	cg10257870	5	78985484	-0.61505	-7.99621	0.05286	4.94e-15	N
Adolescence	rs11960229	5	78993752	C	A	0.15	DMR1	cg09655403	5	78985495	-0.46139	-7.97202	0.05969	5.12e-15	N
Childhood	rs34590047	5	78984173	G	A	0.221	DMR1	cg00611789	5	78985432	0.40365	7.96843	0.04343	5.28e-15	N
Adolescence	rs11746176	5	78987399	G	C	0.209	DMR1	cg23279355	5	78985592	0.41745	7.9661	0.03965	5.35e-15	N
Pregnancy	rs6453474	5	78994860	C	A	0.181	DMR1	cg00611789	5	78985432	-0.44183	-7.97143	0.06677	5.73e-15	N
Adolescence	rs61070251	5	78994441	A	G	0.092	DMR1	cg23279355	5	78985592	-0.57868	-7.95147	0.09029	5.97e-15	N
Childhood	rs13162444	5	78995063	A	T	0.211	DMR1	cg04154027	5	78985588	0.39526	7.94711	0.02792	6.2e-15	N
Adolescence	rs11746176	5	78987399	G	C	0.209	DMR1	cg00611789	5	78985432	0.40611	7.94559	0.0478	6.24e-15	N
Birth	rs150894100	5	78974334	I	R	0.082	DMR1	cg10257870	5	78985484	-0.62541	-7.95548	0.02431	6.38e-15	N
[truncated: 5,369 more rows]
