# Supplementary material for: Epigenome-wide meta-analysis of blood DNA methylation and its association with subcortical volumes: findings from the ENIGMA Epigenetics Working Group
Source: Mol Psychiatry. 2019 Dec 6;26(8):3884–95. doi: 10.1038/s41380-019-0605-z (PMC8550939; doi:10.1038/s41380-019-0605-z)
Supplement: Supplementary file 8 — Supplementary Table 5B [file 41380_2019_605_MOESM8_ESM.xlsx]

## Sheet: Sheet1
Supplementary Table 5B: mQTLs_Replication
	Methylation			SNP				BSGS			LBC
	Probe	CHR	BP	SNPID	CHR	BP	ALLELE	P-VALUE	EFFECT	H2	P-VALUE	EFFECT	R2
DMR1	cg09481121	5	78985425	rs1059236	5	78982188	T	2.913e-20	0.306	0.17682	5.249e-30	0.2825	0.09061
	cg00611789	5	78985432	rs4441859	5	78996244	A	7.798e-19	0.241	0.16935	1.075e-28	0.3141	0.08661
	cg11438310	5	78985434	rs4441859	5	78996244	A	7.775e-18	0.127	0.15994	6.281e-21	0.1446	0.06256
	cg10257870	5	78985484	rs4441859	5	78996244	A	1.686e-20	0.181	0.18574	1.5e-33	0.2009	0.1014
	cg03546977	5	78985489	rs6883197	5	78991373	A	4.937e-18	0.107	0.16345	9.052e-22	0.1123	0.06519
	cg15197065	5	78985562	rs4441859	5	78996244	A	1.878e-17	0.145	0.15726	2.56e-34	0.1991	0.1037
	cg04154027	5	78985588	rs4441859	5	78996244	A	2.615e-20	0.259	0.18234	7.094e-40	0.3813	0.1202
	cg23279355	5	78985592	rs4441859	5	78996244	A	6.061e-22	0.308	0.199	1.16e-39	0.3899	0.1196
DMR3	cg08260245	22	51016501	rs131758	22	51017082	A	3.28e-23	0.159	0.19228	1.091e-34	0.1655	0.1048
	cg10490842	22	51016604	rs131756	22	51021599	T	1.333e-22	0.121	0.19387	7.549e-29	0.1103	0.08708
	cg19112186	22	51016638	rs131758	22	51017082	A	1.724e-22	0.179	0.18211	4.03e-38	0.1986	0.115
	cg10770023	22	51016644	rs131758	22	51017082	A	3.457e-22	0.148	0.18204	9.288e-36	0.1683	0.108
	cg05156901	22	51016646	rs131758	22	51017082	A	1.717e-23	0.186	0.19439	8.059e-40	0.2063	0.1201
	cg24363820	22	51016703	rs131758	22	51017082	A	3.903e-23	0.173	0.18727	7.357e-39	0.1899	0.1172
	cg00047287	22	51016899	rs131758	22	51017082	A	3.503e-31	0.198	0.26717	2.753e-26	0.1327	0.07921
