# Supplementary material for: Epigenome-wide meta-analysis of blood DNA methylation and its association with subcortical volumes: findings from the ENIGMA Epigenetics Working Group
Source: Mol Psychiatry. 2019 Dec 6;26(8):3884–95. doi: 10.1038/s41380-019-0605-z (PMC8550939; doi:10.1038/s41380-019-0605-z)
Supplement: Supplementary file 9 — Supplementary Table 5C [file 41380_2019_605_MOESM9_ESM.xlsx]

## Sheet: Sheet1
Supplementary Table 5C: eQTL Results from GTEx
Gencode Id	Gene Symbol	Variant Id	SNP Id	P-Value	NES	Tissue
ENSG00000205560.8	CPT1B	22_51017082_T_A_b37	rs131758	9.5e-29	0.43	Skin - Not Sun Exposed (Suprapubic)
ENSG00000205560.8	CPT1B	22_51017082_T_A_b37	rs131758	3.4e-26	0.36	Esophagus - Mucosa
ENSG00000205560.8	CPT1B	22_51017082_T_A_b37	rs131758	5.2e-26	0.42	Skin - Sun Exposed (Lower leg)
ENSG00000205560.8	CPT1B	22_51017082_T_A_b37	rs131758	1.2e-25	0.39	Artery - Tibial
ENSG00000205560.8	CPT1B	22_51017082_T_A_b37	rs131758	1.5e-25	0.42	Thyroid
ENSG00000205560.8	CPT1B	22_51017082_T_A_b37	rs131758	1.6e-25	0.48	Nerve - Tibial
ENSG00000205560.8	CPT1B	22_51017082_T_A_b37	rs131758	3.9e-25	0.47	Lung
ENSG00000205560.8	CPT1B	22_51017082_T_A_b37	rs131758	1.2e-23	0.4	Whole Blood
ENSG00000205560.8	CPT1B	22_51017082_T_A_b37	rs131758	6.9e-22	0.39	Adipose - Subcutaneous
ENSG00000205560.8	CPT1B	22_51017082_T_A_b37	rs131758	1.1e-21	0.5	Artery - Aorta
ENSG00000205560.8	CPT1B	22_51017082_T_A_b37	rs131758	1.8e-20	0.64	Brain - Cerebellum
ENSG00000205560.8	CPT1B	22_51017082_T_A_b37	rs131758	6e-18	0.26	Muscle - Skeletal
ENSG00000205560.8	CPT1B	22_51017082_T_A_b37	rs131758	2e-15	0.3	Cells - Transformed fibroblasts
ENSG00000205560.8	CPT1B	22_51017082_T_A_b37	rs131758	1.2e-14	0.35	Adipose - Visceral (Omentum)
ENSG00000205560.8	CPT1B	22_51017082_T_A_b37	rs131758	2.9e-14	0.3	Colon - Transverse
ENSG00000205560.8	CPT1B	22_51017082_T_A_b37	rs131758	8.5e-14	0.55	Brain - Cortex
ENSG00000205560.8	CPT1B	22_51017082_T_A_b37	rs131758	2.6e-12	0.58	Spleen
ENSG00000205560.8	CPT1B	22_51017082_T_A_b37	rs131758	1.8e-11	0.36	Pancreas
ENSG00000205560.8	CPT1B	22_51017082_T_A_b37	rs131758	4.5e-11	0.27	Stomach
ENSG00000205560.8	CPT1B	22_51017082_T_A_b37	rs131758	7.5e-11	0.3	Breast - Mammary Tissue
ENSG00000205560.8	CPT1B	22_51017082_T_A_b37	rs131758	2.7e-09	0.39	Brain - Frontal Cortex (BA9)
ENSG00000205560.8	CPT1B	22_51017082_T_A_b37	rs131758	3e-09	0.43	Brain - Hippocampus
ENSG00000205560.8	CPT1B	22_51017082_T_A_b37	rs131758	4.4e-09	0.18	Heart - Left Ventricle
ENSG00000205560.8	CPT1B	22_51017082_T_A_b37	rs131758	1.2e-08	0.34	Brain - Cerebellar Hemisphere
ENSG00000205560.8	CPT1B	22_51017082_T_A_b37	rs131758	1.5e-08	0.37	Brain - Caudate (basal ganglia)
ENSG00000205560.8	CPT1B	22_51017082_T_A_b37	rs131758	1.6e-08	0.32	Colon - Sigmoid
ENSG00000205560.8	CPT1B	22_51017082_T_A_b37	rs131758	7.7e-08	0.48	Brain - Putamen (basal ganglia)
ENSG00000205560.8	CPT1B	22_51017082_T_A_b37	rs131758	9.4e-08	0.28	Pituitary
ENSG00000205560.8	CPT1B	22_51017082_T_A_b37	rs131758	1.2e-07	0.57	Cells - EBV-transformed lymphocytes
ENSG00000205560.8	CPT1B	22_51017082_T_A_b37	rs131758	2.9e-07	0.29	Brain - Nucleus accumbens (basal ganglia)
ENSG00000205560.8	CPT1B	22_51017082_T_A_b37	rs131758	5.3e-07	0.39	Vagina
ENSG00000205560.8	CPT1B	22_51017082_T_A_b37	rs131758	6.7e-07	0.32	Small Intestine - Terminal Ileum
ENSG00000205560.8	CPT1B	22_51017082_T_A_b37	rs131758	1.1e-06	0.37	Liver
ENSG00000205560.8	CPT1B	22_51017082_T_A_b37	rs131758	2.5e-06	0.27	Artery - Coronary
ENSG00000205560.8	CPT1B	22_51017082_T_A_b37	rs131758	4.4e-06	0.44	Brain - Amygdala
ENSG00000205560.8	CPT1B	22_51017082_T_A_b37	rs131758	2.9e-05	0.15	Heart - Atrial Appendage
ENSG00000164309.10	CMYA5	5_78996244_A_G_b37	rs4441859	1.6e-05	0.1	Muscle - Skeletal
