# Supplementary material for: Epigenome-wide meta-analysis of blood DNA methylation and its association with subcortical volumes: findings from the ENIGMA Epigenetics Working Group
Source: Mol Psychiatry. 2019 Dec 6;26(8):3884–95. doi: 10.1038/s41380-019-0605-z (PMC8550939; doi:10.1038/s41380-019-0605-z)
Supplement: Supplementary file 10 — Supplementary Table 6 [file 41380_2019_605_MOESM10_ESM.xlsx]

## Sheet: Sheet1
Supplementary Table 6: Overlap between DNA methylation and genetic variations at loci associated with hippocampal volume
Genomic region			Number of CpG sites	Most significant CpG site in region			Most significant SNP in region		Enrichment p-value (permutations cut-off threshold)
chr	Start	End		CpG Name	Location	EWAS p-value	SNP location	GWAS p-value
Parameters for the enrichment analysis: Threshold for GWAS meta-analysis = 5 x 10-7; N = 5000 permutations
2	54342409	54532435	39	cg25124366	54557904	0.0385955	54260569	4.881e-07	0.0028 (99%)	0 (90%)
5	65892175	66465423	78	cg09005125	66296978	0.00247897	66033805	4.68e-07
12	65672422	65860687	38	cg10134882	65563916	0.00934375	65832468	7.52e-09
12	117139696	117849696	255	cg02500231	117797209	8.92412e-06	117323367	1.201e-08
17	54958012	55088012	92	cg08759130	55055359	0.000591919	55054674	1.016e-07
17	55122838	55124156	54	cg08759130	55055359	0.000591919	55054674	1.016e-07
17	55162552	55198710	57	cg08759130	55055359	0.000591919	55054674	1.016e-07
22	29632698	32662698	835	cg19539004	30643376	4.17682e-05	30704019	3.976e-07
Parameters for the enrichment analysis: Threshold for GWAS meta-analysis = 5 x 10-6; N = 5000 permutations
1	39547117	39952789	141	cg24159575	39662235	0.00441208	187496994	9.786e-07	0.024 (99%)	0.0082 (90%)
2	53865939	55655939	331	cg11355849	54903054	0.000210189	54260569	4.881e-07
2	100163715	100759037	92	cg11451506	100210257	0.00157873	100653966	2.066e-06
5	65892175	66465423	78	cg09005125	66296978	0.00247897	66033805	4.68e-07
7	1036622	1177893	482	cg02332902	1103177	0.00171154	1193948	2.56e-06
7	1192542	1199855	225	cg02332902	1103177	0.00171154	1193948	2.56e-06
7	1272653	1276613	213	cg11314119	1200356	0.00230005	1193948	2.56e-06
8	53023391	53322439	43	cg18061579	53321682	0.040146	53014501	3.209e-06
9	110045543	110094470	13	cg14317414	109991376	0.0961536	110068016	1.536e-06
10	134973970	135039916	376	cg20064558	134984329	0.00661851	135037575	7.324e-07
10	135043777	135045062	261	cg20064558	134984329	0.00661851	135037575	7.324e-07
10	135051407	135055433	272	cg19968916	135087441	0.00435586	135037575	7.324e-07
10	135075919	135090407	332	cg19968916	135087441	0.00435586	135037575	7.324e-07
10	135093137	135122644	333	cg19968916	135087441	0.00435586	135037575	7.324e-07
10	135122422	135126666	276	cg19968916	135087441	0.00435586	135037575	7.324e-07
10	135138927	135150475	279	cg19968916	135087441	0.00435586	135037575	7.324e-07
12	55523552	55524560	9	cg15545660	55420538	0.133899	55466677	2.996e-06
12	65672422	65860687	38	cg10134882	65563916	0.00934375	65832468	7.52e-09
12	117139696	117849696	255	cg02500231	117797209	8.92412e-06	117323367	1.201e-08
17	54958012	55088012	92	cg08759130	55055359	0.000591919	55054674	1.016e-07
17	55122838	55124156	54	cg08759130	55055359	0.000591919	55054674	1.016e-07
17	55162552	55198710	57	cg08759130	55055359	0.000591919	55054674	1.016e-07
20	31718138	34888385	755	cg11133013	33880214	0.00128677	34198334	8.208e-07
22	29632698	32662698	835	cg19539004	30643376	4.17682e-05	30704019	3.976e-07
